# Supplementary material for: Ethyl 2-(4-carb­oxy­benzyl­idene)-7-methyl-3-oxo-5-phenyl-2,3-dihydro-5H-thia­zolo[3,2-a]pyrimidine-6-carboxyl­ate–N,N-dimethyl­formamide (1/1)
Source: Acta Crystallogr Sect E Struct Rep Online. 2012 Jan 18;68(Pt 2):o441. doi: 10.1107/S1600536812000050 (PMC3275196; doi:10.1107/S1600536812000050)
Supplement: Supplementary file 1 [file e-68-0o441-sup1.cif]

##############################################################################
#                                                                            #
# This CIF contains the data in a paper accepted for publication in          #
# Acta Crystallographica Section E. It conforms to the requirements of       #
# Notes for Authors for Acta Crystallographica Section E, and has been       #
# peer reviewed under the auspices of the IUCr Commission on Journals.       #
#                                                                            #
# Full details of the Crystallographic Information File format               #
# are given in the paper "The Crystallographic Information File (CIF):       #
# a New Standard Archive File for Crystallography" by S. R. Hall, F. H.      #
# Allen and I. D. Brown [Acta Cryst. (1991), A47, 655-685].                  #
#                                                                            #
# The current version of the core CIF dictionary is obtainable from          #
# ftp://ftp.iucr.org/pub/cif_core.dic.                                       #
#                                                                            #
# Software is freely available for graphical display of the structure(s)     #
# in this CIF. For information consult the CIF software page                 #
# http://www.iucr.org/resources/cif/software.                                #
#                                                                            #
# This file may be used for bona fide research purposes within the           #
# scientific community so long as proper attribution is given to the journal # 
# article from which it was obtained.                                        #
#                                                                            #
##############################################################################
data_global
_audit_creation_method     'PLATON <TABLE ACC> option'
_journal_date_recd_electronic     2011-12-10
_journal_date_accepted     2012-01-01
_journal_name_full     'Acta Crystallographica, Section E'
_journal_year     2012
_journal_volume     68
_journal_issue      2
_journal_page_first     o441
_journal_page_last     o441
_journal_paper_category     QO
_journal_paper_doi     10.1107/S1600536812000050
_journal_coeditor_code     PV2495
_publ_contact_author_name
;
 'Bheema Raju. V'
;
_publ_contact_author_address
;
 Department of Chemistry
 Dr. Ambedkar Institute of Technology
 Bangalore 560 056
 India
;
_publ_contact_author_email     ''bheemarajuv54@gmail.com'
_publ_contact_author_fax     ?
_publ_contact_author_phone     '9900601415'
_publ_section_title
;\
Ethyl
2-(4-carboxybenzylidene)-7-methyl-3-oxo-5-phenyl-2,3-dihydro-5<i>H</i>-\
thiazolo[3,2-<i>a</i>]pyrimidine-6-carboxylate--<i>N</i>,<i>N</i>-\
dimethylformamide (1/1)
;
loop_
    _publ_author_name
    _publ_author_address
    'Noor Afshan Banu'
;
 Department of Chemistry,
 KNS Institute of Technology,
 Bangalore 560 064
 India
;
    'Bheema Raju, V.'
;
 Department of Chemistry
 Dr. Ambedkar Institute of Technology
 Bangalore 560 056
 India
;
data_I
_chemical_name_systematic
;
Ethyl 2-(4-carboxybenzylidene)-7-methyl-3-oxo-5-phenyl-2,3-dihydro-5<i>H</i>-
thiazolo[3,2-<i>a</i>]pyrimidine-6-carboxylate--<i>N</i>,<i>N</i>-
dimethylformamide (1/1)
;
_chemical_name_common     ?
_chemical_formula_moiety     'C24 H20 N2 O5 S, C3 H7 N O'
_chemical_formula_sum     'C27 H27 N3 O6 S'
_chemical_formula_structural     ?
_chemical_formula_iupac     'C24 H20 N2 O5 S, C3 H7 N O'
_chemical_formula_weight     521.58
_chemical_melting_point     ?
_symmetry_cell_setting     triclinic
_symmetry_space_group_name_H-M     'P -1'
_symmetry_space_group_name_Hall     '-P 1'
loop_
    _symmetry_equiv_pos_as_xyz
    'x, y, z'
    '-x, -y, -z'
_cell_length_a     8.4146(4)
_cell_length_b     12.0699(5)
_cell_length_c     14.0185(6)
_cell_angle_alpha     71.799(2)
_cell_angle_beta     78.753(2)
_cell_angle_gamma     86.488(2)
_cell_volume     1326.56(10)
_cell_formula_units_Z     2
_cell_measurement_reflns_used     5788
_cell_measurement_theta_min     1.56
_cell_measurement_theta_max     27.00
_cell_measurement_temperature     296(2)
_exptl_crystal_description     block
_exptl_crystal_colour     yellow
_exptl_crystal_size_max     0.20
_exptl_crystal_size_mid     0.20
_exptl_crystal_size_min     0.15
_exptl_crystal_density_diffrn     1.306
_exptl_crystal_density_meas     ?
_exptl_crystal_density_method     'not measured'
_exptl_crystal_F_000     548
_exptl_absorpt_coefficient_mu     0.168
_exptl_absorpt_correction_type     multi-scan
_exptl_absorpt_process_details     '(SADABS; Bruker, 1998)'
_exptl_absorpt_correction_T_min     0.9672
_exptl_absorpt_correction_T_max     0.9753
_exptl_special_details     ?
_diffrn_ambient_temperature     296(2)
_diffrn_radiation_type     MoK\a
_diffrn_radiation_wavelength     0.71073
_diffrn_radiation_source     'fine-focus sealed tube'
_diffrn_radiation_monochromator     graphite
_diffrn_measurement_device_type     'Bruker SMART APEX CCD detector'
_diffrn_measurement_method     '\w scans'
_diffrn_reflns_number     23685
_diffrn_reflns_av_R_equivalents     0.0328
_diffrn_reflns_av_sigmaI/netI     0.0390
_diffrn_reflns_theta_min     1.56
_diffrn_reflns_theta_max     27.00
_diffrn_reflns_theta_full     27.00
_diffrn_measured_fraction_theta_max     0.998
_diffrn_measured_fraction_theta_full     0.998
_diffrn_reflns_limit_h_min     -10
_diffrn_reflns_limit_h_max     8
_diffrn_reflns_limit_k_min     -15
_diffrn_reflns_limit_k_max     14
_diffrn_reflns_limit_l_min     -17
_diffrn_reflns_limit_l_max     17
_refine_special_details
;
Refinement of <i>F</i>^2^ against ALL reflections. The weighted <i>R</i>-factor
<i>wR</i> and goodness of fit <i>S</i> are based on <i>F</i>^2^, conventional
<i>R</i>-factors <i>R</i> are based on <i>F</i>, with <i>F</i> set to zero for
negative <i>F</i>^2^. The threshold expression of <i>F</i>^2^ >
2\s(<i>F</i>^2^) is used only for calculating <i>R</i>-factors(gt) <i>etc</i>.
and is not relevant to the choice of reflections for refinement.
<i>R</i>-factors based on <i>F</i>^2^ are statistically about twice as large
as those based on <i>F</i>, and <i>R</i>- factors based on ALL data will be
even larger.
;
_reflns_number_total     5788
_reflns_number_gt     3560
_reflns_threshold_expression     I>2\s(I)'
_refine_ls_structure_factor_coef     Fsqd
_refine_ls_matrix_type     full
_refine_ls_R_factor_all     0.0990
_refine_ls_R_factor_gt     0.0575
_refine_ls_wR_factor_gt     0.1607
_refine_ls_wR_factor_ref     0.1781
_refine_ls_goodness_of_fit_ref     1.041
_refine_ls_restrained_S_all     1.041
_refine_ls_number_reflns     5788
_refine_ls_number_parameters     339
_refine_ls_number_restraints     0
_refine_ls_hydrogen_treatment     constr
_refine_ls_weighting_scheme     calc
_refine_ls_weighting_details
                 'calc w=1/[\s^2^(Fo^2^)+(0.1030P)^2^] where P=(Fo^2^+2Fc^2^)/3'
_atom_sites_solution_hydrogens     geom
_atom_sites_solution_primary     direct
_atom_sites_solution_secondary     difmap
_refine_ls_shift/su_max     0.000
_refine_ls_shift/su_mean     0.000
_refine_diff_density_max     0.388
_refine_diff_density_min     -0.289
_refine_ls_extinction_method     none
_refine_ls_extinction_coef     ?
loop_
    _atom_type_symbol
    _atom_type_description
    _atom_type_scat_dispersion_real
    _atom_type_scat_dispersion_imag
    _atom_type_scat_source
    'C' 'C' 0.0033 0.0016
                         'International Tables Vol C Tables 4.2.6.8 and 6.1.1.4'
    'H' 'H' 0.0000 0.0000
                         'International Tables Vol C Tables 4.2.6.8 and 6.1.1.4'
    'N' 'N' 0.0061 0.0033
                         'International Tables Vol C Tables 4.2.6.8 and 6.1.1.4'
    'O' 'O' 0.0106 0.0060
                         'International Tables Vol C Tables 4.2.6.8 and 6.1.1.4'
    'S' 'S' 0.1246 0.1234
                         'International Tables Vol C Tables 4.2.6.8 and 6.1.1.4'
_computing_data_collection     'SMART (Bruker, 1998)'
_computing_cell_refinement     'SAINT-Plus (Bruker, 1998)'
_computing_data_reduction     'SAINT-Plus (Bruker, 1998)'
_computing_structure_solution     'SHELXS97 (Sheldrick, 2008)'
_computing_structure_refinement     'SHELXL97 (Sheldrick, 2008)'
_computing_molecular_graphics
             'ORTEP-3 (Farrugia, 1997) and CAMERON (Watkin <i>et al.</i>, 1996)'
_computing_publication_material     'WinGX (Farrugia, 1999)'
loop_
    _atom_site_type_symbol
    _atom_site_label
    _atom_site_fract_x
    _atom_site_fract_y
    _atom_site_fract_z
    _atom_site_U_iso_or_equiv
    _atom_site_adp_type
    _atom_site_calc_flag
    _atom_site_refinement_flags
    _atom_site_occupancy
    _atom_site_symmetry_multiplicity
    _atom_site_disorder_assembly
    _atom_site_disorder_group
    N N22 0.6187(3) 0.93566(19) 0.32137(16) 0.0806(6) Uani d . 1 1 . .
    C C81 0.4744(4) 0.9872(3) 0.3273(2) 0.0860(8) Uani d . 1 1 . .
    H H81 0.4495 1.0414 0.2685 0.103 Uiso calc R 1 1 . .
    C C82 0.7324(4) 0.9640(3) 0.2250(2) 0.1124(11) Uani d . 1 1 . .
    H H82A 0.6825 1.0170 0.1725 0.169 Uiso calc R 1 1 . .
    H H82B 0.7631 0.8939 0.2074 0.169 Uiso calc R 1 1 . .
    H H82C 0.8270 0.9997 0.2315 0.169 Uiso calc R 1 1 . .
    C C83 0.6722(5) 0.8554(3) 0.4099(3) 0.1303(14) Uani d . 1 1 . .
    H H83A 0.6222 0.8755 0.4699 0.195 Uiso calc R 1 1 . .
    H H83B 0.7878 0.8600 0.4014 0.195 Uiso calc R 1 1 . .
    H H83C 0.6420 0.7774 0.4170 0.195 Uiso calc R 1 1 . .
    O O11 0.3700(2) 0.96682(18) 0.40786(15) 0.1004(6) Uani d . 1 1 . .
    S S1 0.30622(7) 0.34995(5) 0.35943(4) 0.0618(2) Uani d . 1 1 . .
    N N1 0.1227(2) 0.48407(14) 0.24302(12) 0.0505(4) Uani d . 1 1 . .
    N N2 0.0013(2) 0.40960(16) 0.41686(12) 0.0610(5) Uani d . 1 1 . .
    O O1 -0.29300(18) 0.64562(14) 0.17146(12) 0.0718(5) Uani d . 1 1 . .
    O O2 -0.4299(2) 0.5986(2) 0.33005(16) 0.1173(8) Uani d . 1 1 . .
    O O3 0.27644(19) 0.52114(14) 0.08332(11) 0.0702(5) Uani d . 1 1 . .
    O O5 1.2299(2) 0.16084(16) 0.22813(13) 0.0837(5) Uani d . 1 1 . .
    O O4 1.0939(2) 0.07417(16) 0.38392(13) 0.0839(5) Uani d . 1 1 . .
    H H4 1.1835 0.0469 0.3928 0.126 Uiso calc R 1 1 . .
    C C1 0.5294(3) 0.38515(19) 0.17748(16) 0.0588(6) Uani d . 1 1 . .
    H H1 0.5440 0.4212 0.1073 0.071 Uiso calc R 1 1 . .
    C C2 0.3822(3) 0.40097(18) 0.22858(15) 0.0538(5) Uani d . 1 1 . .
    C C3 0.2609(3) 0.47380(18) 0.17423(15) 0.0536(5) Uani d . 1 1 . .
    C C4 0.1213(3) 0.42052(18) 0.34338(15) 0.0527(5) Uani d . 1 1 . .
    C C5 -0.0051(2) 0.56909(17) 0.21469(15) 0.0514(5) Uani d . 1 1 . .
    H H5 -0.0318 0.5646 0.1510 0.062 Uiso calc R 1 1 . .
    C C6 -0.1543(3) 0.53676(19) 0.29785(16) 0.0562(5) Uani d . 1 1 . .
    C C7 -0.1450(3) 0.46191(19) 0.39185(15) 0.0579(6) Uani d . 1 1 . .
    C C8 -0.2833(3) 0.4227(2) 0.47932(17) 0.0775(7) Uani d . 1 1 . .
    H H8A -0.2833 0.4658 0.5264 0.116 Uiso calc R 1 1 . .
    H H8B -0.2722 0.3410 0.5135 0.116 Uiso calc R 1 1 . .
    H H8C -0.3834 0.4361 0.4543 0.116 Uiso calc R 1 1 . .
    C C9 -0.3069(3) 0.5942(2) 0.27206(18) 0.0668(6) Uani d . 1 1 . .
    C C10 -0.4341(3) 0.7095(2) 0.1380(2) 0.0848(8) Uani d . 1 1 . .
    H H10A -0.4629 0.7697 0.1708 0.102 Uiso calc R 1 1 . .
    H H10B -0.5257 0.6572 0.1556 0.102 Uiso calc R 1 1 . .
    C C11 -0.3925(5) 0.7620(4) 0.0270(3) 0.1493(17) Uani d . 1 1 . .
    H H11A -0.2973 0.8093 0.0103 0.224 Uiso calc R 1 1 . .
    H H11B -0.4809 0.8097 0.0030 0.224 Uiso calc R 1 1 . .
    H H11C -0.3721 0.7015 -0.0049 0.224 Uiso calc R 1 1 . .
    C C12 0.6698(3) 0.32199(18) 0.21211(15) 0.0565(5) Uani d . 1 1 . .
    C C13 0.6715(3) 0.2478(2) 0.31156(17) 0.0687(6) Uani d . 1 1 . .
    H H13 0.5766 0.2368 0.3602 0.082 Uiso calc R 1 1 . .
    C C14 0.8092(3) 0.1918(2) 0.33831(17) 0.0662(6) Uani d . 1 1 . .
    H H14 0.8070 0.1426 0.4045 0.079 Uiso calc R 1 1 . .
    C C15 0.9529(3) 0.20750(18) 0.26740(16) 0.0575(5) Uani d . 1 1 . .
    C C16 0.9541(3) 0.2815(2) 0.16903(16) 0.0626(6) Uani d . 1 1 . .
    H H16 1.0498 0.2931 0.1210 0.075 Uiso calc R 1 1 . .
    C C17 0.8164(3) 0.3372(2) 0.14224(16) 0.0631(6) Uani d . 1 1 . .
    H H17 0.8198 0.3865 0.0760 0.076 Uiso calc R 1 1 . .
    C C18 1.1052(3) 0.1454(2) 0.29103(18) 0.0642(6) Uani d . 1 1 . .
    C C19 0.0875(3) 0.7233(2) 0.2777(2) 0.0732(7) Uani d . 1 1 . .
    H H19 0.0673 0.6714 0.3436 0.088 Uiso calc R 1 1 . .
    C C20 0.1494(4) 0.8341(2) 0.2594(3) 0.0925(9) Uani d . 1 1 . .
    H H20 0.1719 0.8557 0.3136 0.111 Uiso calc R 1 1 . .
    C C21 0.1769(3) 0.9101(3) 0.1647(3) 0.0941(9) Uani d . 1 1 . .
    H H21 0.2184 0.9836 0.1536 0.113 Uiso calc R 1 1 . .
    C C22 0.1446(4) 0.8801(2) 0.0860(3) 0.0948(9) Uani d . 1 1 . .
    H H22 0.1636 0.9335 0.0207 0.114 Uiso calc R 1 1 . .
    C C23 0.0835(3) 0.7708(2) 0.10042(18) 0.0736(7) Uani d . 1 1 . .
    H H123 0.0609 0.7513 0.0453 0.088 Uiso calc R 1 1 . .
    C C24 0.0565(2) 0.69169(18) 0.19627(16) 0.0563(5) Uani d . 1 1 . .
loop_
    _atom_site_aniso_label
    _atom_site_aniso_U_11
    _atom_site_aniso_U_22
    _atom_site_aniso_U_33
    _atom_site_aniso_U_12
    _atom_site_aniso_U_13
    _atom_site_aniso_U_23
    N22 0.0713(15) 0.0885(15) 0.0760(14) 0.0075(11) -0.0098(11) -0.0205(12)
    C81 0.0765(19) 0.099(2) 0.0758(18) 0.0023(16) -0.0131(15) -0.0185(15)
    C82 0.096(2) 0.136(3) 0.093(2) -0.003(2) 0.0108(18) -0.035(2)
    C83 0.138(3) 0.138(3) 0.092(2) 0.052(2) -0.030(2) -0.007(2)
    O11 0.0815(14) 0.1229(17) 0.0802(13) 0.0172(11) -0.0075(11) -0.0152(11)
    S1 0.0619(4) 0.0721(4) 0.0442(3) 0.0072(3) -0.0036(2) -0.0126(3)
    N1 0.0504(10) 0.0541(10) 0.0437(9) 0.0008(8) -0.0037(7) -0.0136(7)
    N2 0.0576(12) 0.0769(13) 0.0442(10) -0.0033(9) 0.0006(8) -0.0182(9)
    O1 0.0460(9) 0.0916(12) 0.0690(10) 0.0024(8) -0.0089(7) -0.0137(8)
    O2 0.0598(12) 0.172(2) 0.0863(13) 0.0252(12) 0.0123(10) -0.0116(13)
    O3 0.0627(10) 0.0922(12) 0.0420(8) 0.0120(8) 0.0000(7) -0.0091(8)
    O5 0.0639(11) 0.1041(14) 0.0731(11) 0.0089(9) -0.0061(9) -0.0185(9)
    O4 0.0758(12) 0.0851(12) 0.0725(11) 0.0157(10) -0.0111(9) -0.0025(9)
    C1 0.0627(14) 0.0618(13) 0.0480(11) 0.0066(10) -0.0040(10) -0.0163(10)
    C2 0.0579(13) 0.0552(12) 0.0446(11) 0.0009(10) -0.0025(9) -0.0144(9)
    C3 0.0528(12) 0.0596(13) 0.0449(11) 0.0011(9) -0.0006(9) -0.0167(10)
    C4 0.0566(13) 0.0578(13) 0.0428(11) -0.0036(10) -0.0052(9) -0.0162(9)
    C5 0.0454(11) 0.0616(13) 0.0460(10) -0.0023(9) -0.0043(9) -0.0170(9)
    C6 0.0476(12) 0.0684(14) 0.0536(12) -0.0072(10) -0.0014(9) -0.0234(11)
    C7 0.0493(13) 0.0750(15) 0.0512(12) -0.0068(10) -0.0005(9) -0.0260(11)
    C8 0.0581(15) 0.111(2) 0.0544(13) -0.0087(13) 0.0049(11) -0.0200(13)
    C9 0.0487(13) 0.0808(16) 0.0644(14) -0.0059(11) -0.0017(11) -0.0171(12)
    C10 0.0514(15) 0.0922(19) 0.099(2) 0.0032(13) -0.0153(13) -0.0124(16)
    C11 0.096(3) 0.213(4) 0.095(2) 0.045(3) -0.021(2) 0.009(3)
    C12 0.0574(13) 0.0597(13) 0.0496(11) 0.0056(10) -0.0006(10) -0.0197(10)
    C13 0.0628(15) 0.0707(15) 0.0581(13) 0.0114(11) 0.0076(11) -0.0127(11)
    C14 0.0710(16) 0.0635(14) 0.0541(13) 0.0105(11) -0.0035(11) -0.0111(11)
    C15 0.0604(14) 0.0545(13) 0.0604(13) 0.0045(10) -0.0100(10) -0.0232(10)
    C16 0.0619(14) 0.0734(15) 0.0491(12) 0.0004(11) 0.0002(10) -0.0205(11)
    C17 0.0643(15) 0.0748(15) 0.0456(11) 0.0054(11) -0.0046(10) -0.0161(10)
    C18 0.0657(16) 0.0651(15) 0.0643(14) 0.0028(11) -0.0126(12) -0.0238(12)
    C19 0.0745(17) 0.0701(16) 0.0810(17) -0.0003(12) -0.0282(13) -0.0235(13)
    C20 0.094(2) 0.0787(19) 0.121(3) -0.0065(16) -0.0330(19) -0.0448(19)
    C21 0.079(2) 0.0646(18) 0.132(3) -0.0110(14) 0.0014(18) -0.0317(19)
    C22 0.101(2) 0.0659(18) 0.091(2) -0.0015(15) 0.0207(17) -0.0094(15)
    C23 0.0810(17) 0.0666(16) 0.0605(14) -0.0029(13) 0.0094(12) -0.0148(12)
    C24 0.0385(11) 0.0596(13) 0.0665(13) 0.0034(9) -0.0004(9) -0.0197(11)
_geom_special_details
;
All s.u.'s (except the s.u. in the dihedral angle between two l.s. planes) are
estimated using the full covariance matrix. The cell s.u.'s are taken into
account individually in the estimation of s.u.'s in distances, angles and
torsion angles; correlations between s.u.'s in cell parameters are only used
when they are defined by crystal symmetry. An approximate (isotropic)
treatment of cell s.u.'s is used for estimating s.u.'s involving l.s. planes.
;
loop_
    _geom_bond_atom_site_label_1
    _geom_bond_atom_site_label_2
    _geom_bond_site_symmetry_2
    _geom_bond_distance
    _geom_bond_publ_flag
    N22 C81 . 1.330(3) ?
    N22 C83 . 1.447(3) ?
    N22 C82 . 1.450(3) ?
    C81 O11 . 1.254(3) ?
    C81 H81 . 0.9300 ?
    C82 H82A . 0.9600 ?
    C82 H82B . 0.9600 ?
    C82 H82C . 0.9600 ?
    C83 H83A . 0.9600 ?
    C83 H83B . 0.9600 ?
    C83 H83C . 0.9600 ?
    S1 C2 . 1.743(2) ?
    S1 C4 . 1.747(2) ?
    N1 C4 . 1.374(2) ?
    N1 C3 . 1.384(2) ?
    N1 C5 . 1.464(3) ?
    N2 C4 . 1.274(3) ?
    N2 C7 . 1.404(3) ?
    O1 C9 . 1.336(3) ?
    O1 C10 . 1.451(3) ?
    O2 C9 . 1.194(3) ?
    O3 C3 . 1.207(2) ?
    O5 C18 . 1.214(3) ?
    O4 C18 . 1.306(3) ?
    O4 H4 . 0.8200 ?
    C1 C2 . 1.339(3) ?
    C1 C12 . 1.447(3) ?
    C1 H1 . 0.9300 ?
    C2 C3 . 1.473(3) ?
    C5 C6 . 1.514(3) ?
    C5 C24 . 1.526(3) ?
    C5 H5 . 0.9800 ?
    C6 C7 . 1.359(3) ?
    C6 C9 . 1.475(3) ?
    C7 C8 . 1.493(3) ?
    C8 H8A . 0.9600 ?
    C8 H8B . 0.9600 ?
    C8 H8C . 0.9600 ?
    C10 C11 . 1.463(4) ?
    C10 H10A . 0.9700 ?
    C10 H10B . 0.9700 ?
    C11 H11A . 0.9600 ?
    C11 H11B . 0.9600 ?
    C11 H11C . 0.9600 ?
    C12 C17 . 1.399(3) ?
    C12 C13 . 1.404(3) ?
    C13 C14 . 1.363(3) ?
    C13 H13 . 0.9300 ?
    C14 C15 . 1.388(3) ?
    C14 H14 . 0.9300 ?
    C15 C16 . 1.388(3) ?
    C15 C18 . 1.486(3) ?
    C16 C17 . 1.362(3) ?
    C16 H16 . 0.9300 ?
    C17 H17 . 0.9300 ?
    C19 C24 . 1.384(3) ?
    C19 C20 . 1.395(3) ?
    C19 H19 . 0.9300 ?
    C20 C21 . 1.343(4) ?
    C20 H20 . 0.9300 ?
    C21 C22 . 1.342(4) ?
    C21 H21 . 0.9300 ?
    C22 C23 . 1.387(4) ?
    C22 H22 . 0.9300 ?
    C23 C24 . 1.369(3) ?
    C23 H123 . 0.9300 ?
loop_
    _geom_angle_atom_site_label_1
    _geom_angle_atom_site_label_2
    _geom_angle_atom_site_label_3
    _geom_angle_site_symmetry_1
    _geom_angle_site_symmetry_3
    _geom_angle
    _geom_angle_publ_flag
    C81 N22 C83 . . 122.3(3) ?
    C81 N22 C82 . . 120.1(2) ?
    C83 N22 C82 . . 117.5(3) ?
    O11 C81 N22 . . 123.6(3) ?
    O11 C81 H81 . . 118.2 ?
    N22 C81 H81 . . 118.2 ?
    N22 C82 H82A . . 109.5 ?
    N22 C82 H82B . . 109.5 ?
    H82A C82 H82B . . 109.5 ?
    N22 C82 H82C . . 109.5 ?
    H82A C82 H82C . . 109.5 ?
    H82B C82 H82C . . 109.5 ?
    N22 C83 H83A . . 109.5 ?
    N22 C83 H83B . . 109.5 ?
    H83A C83 H83B . . 109.5 ?
    N22 C83 H83C . . 109.5 ?
    H83A C83 H83C . . 109.5 ?
    H83B C83 H83C . . 109.5 ?
    C2 S1 C4 . . 91.62(10) ?
    C4 N1 C3 . . 115.96(18) ?
    C4 N1 C5 . . 120.81(16) ?
    C3 N1 C5 . . 122.69(16) ?
    C4 N2 C7 . . 116.87(17) ?
    C9 O1 C10 . . 115.94(19) ?
    C18 O4 H4 . . 109.5 ?
    C2 C1 C12 . . 131.4(2) ?
    C2 C1 H1 . . 114.3 ?
    C12 C1 H1 . . 114.3 ?
    C1 C2 C3 . . 120.46(19) ?
    C1 C2 S1 . . 128.94(18) ?
    C3 C2 S1 . . 110.56(14) ?
    O3 C3 N1 . . 123.1(2) ?
    O3 C3 C2 . . 126.56(19) ?
    N1 C3 C2 . . 110.27(17) ?
    N2 C4 N1 . . 125.9(2) ?
    N2 C4 S1 . . 122.68(16) ?
    N1 C4 S1 . . 111.41(15) ?
    N1 C5 C6 . . 108.64(16) ?
    N1 C5 C24 . . 109.51(16) ?
    C6 C5 C24 . . 113.05(16) ?
    N1 C5 H5 . . 108.5 ?
    C6 C5 H5 . . 108.5 ?
    C24 C5 H5 . . 108.5 ?
    C7 C6 C9 . . 122.49(19) ?
    C7 C6 C5 . . 121.1(2) ?
    C9 C6 C5 . . 116.33(19) ?
    C6 C7 N2 . . 122.32(18) ?
    C6 C7 C8 . . 126.0(2) ?
    N2 C7 C8 . . 111.64(19) ?
    C7 C8 H8A . . 109.5 ?
    C7 C8 H8B . . 109.5 ?
    H8A C8 H8B . . 109.5 ?
    C7 C8 H8C . . 109.5 ?
    H8A C8 H8C . . 109.5 ?
    H8B C8 H8C . . 109.5 ?
    O2 C9 O1 . . 121.6(2) ?
    O2 C9 C6 . . 127.1(2) ?
    O1 C9 C6 . . 111.30(19) ?
    O1 C10 C11 . . 107.4(2) ?
    O1 C10 H10A . . 110.2 ?
    C11 C10 H10A . . 110.2 ?
    O1 C10 H10B . . 110.2 ?
    C11 C10 H10B . . 110.2 ?
    H10A C10 H10B . . 108.5 ?
    C10 C11 H11A . . 109.5 ?
    C10 C11 H11B . . 109.5 ?
    H11A C11 H11B . . 109.5 ?
    C10 C11 H11C . . 109.5 ?
    H11A C11 H11C . . 109.5 ?
    H11B C11 H11C . . 109.5 ?
    C17 C12 C13 . . 117.0(2) ?
    C17 C12 C1 . . 117.96(19) ?
    C13 C12 C1 . . 125.00(19) ?
    C14 C13 C12 . . 121.4(2) ?
    C14 C13 H13 . . 119.3 ?
    C12 C13 H13 . . 119.3 ?
    C13 C14 C15 . . 120.5(2) ?
    C13 C14 H14 . . 119.8 ?
    C15 C14 H14 . . 119.8 ?
    C16 C15 C14 . . 119.0(2) ?
    C16 C15 C18 . . 118.1(2) ?
    C14 C15 C18 . . 122.9(2) ?
    C17 C16 C15 . . 120.5(2) ?
    C17 C16 H16 . . 119.7 ?
    C15 C16 H16 . . 119.7 ?
    C16 C17 C12 . . 121.5(2) ?
    C16 C17 H17 . . 119.2 ?
    C12 C17 H17 . . 119.2 ?
    O5 C18 O4 . . 123.2(2) ?
    O5 C18 C15 . . 121.9(2) ?
    O4 C18 C15 . . 114.9(2) ?
    C24 C19 C20 . . 119.0(3) ?
    C24 C19 H19 . . 120.5 ?
    C20 C19 H19 . . 120.5 ?
    C21 C20 C19 . . 120.8(3) ?
    C21 C20 H20 . . 119.6 ?
    C19 C20 H20 . . 119.6 ?
    C22 C21 C20 . . 120.2(3) ?
    C22 C21 H21 . . 119.9 ?
    C20 C21 H21 . . 119.9 ?
    C21 C22 C23 . . 121.0(3) ?
    C21 C22 H22 . . 119.5 ?
    C23 C22 H22 . . 119.5 ?
    C24 C23 C22 . . 119.6(3) ?
    C24 C23 H123 . . 120.2 ?
    C22 C23 H123 . . 120.2 ?
    C23 C24 C19 . . 119.3(2) ?
    C23 C24 C5 . . 121.2(2) ?
    C19 C24 C5 . . 119.48(19) ?
loop_
    _geom_torsion_atom_site_label_1
    _geom_torsion_atom_site_label_2
    _geom_torsion_atom_site_label_3
    _geom_torsion_atom_site_label_4
    _geom_torsion_site_symmetry_1
    _geom_torsion_site_symmetry_2
    _geom_torsion_site_symmetry_3
    _geom_torsion_site_symmetry_4
    _geom_torsion
    _geom_torsion_publ_flag
    C83 N22 C81 O11 . . . . -3.7(5) ?
    C82 N22 C81 O11 . . . . 179.8(3) ?
    C12 C1 C2 C3 . . . . 177.9(2) ?
    C12 C1 C2 S1 . . . . 0.5(4) ?
    C4 S1 C2 C1 . . . . 178.1(2) ?
    C4 S1 C2 C3 . . . . 0.47(15) ?
    C4 N1 C3 O3 . . . . 177.18(19) ?
    C5 N1 C3 O3 . . . . -11.1(3) ?
    C4 N1 C3 C2 . . . . -4.2(2) ?
    C5 N1 C3 C2 . . . . 167.44(16) ?
    C1 C2 C3 O3 . . . . 2.6(3) ?
    S1 C2 C3 O3 . . . . -179.55(19) ?
    C1 C2 C3 N1 . . . . -175.93(19) ?
    S1 C2 C3 N1 . . . . 1.9(2) ?
    C7 N2 C4 N1 . . . . 3.8(3) ?
    C7 N2 C4 S1 . . . . -174.05(14) ?
    C3 N1 C4 N2 . . . . -173.4(2) ?
    C5 N1 C4 N2 . . . . 14.7(3) ?
    C3 N1 C4 S1 . . . . 4.6(2) ?
    C5 N1 C4 S1 . . . . -167.20(14) ?
    C2 S1 C4 N2 . . . . 175.35(19) ?
    C2 S1 C4 N1 . . . . -2.79(15) ?
    C4 N1 C5 C6 . . . . -23.1(2) ?
    C3 N1 C5 C6 . . . . 165.58(17) ?
    C4 N1 C5 C24 . . . . 100.8(2) ?
    C3 N1 C5 C24 . . . . -70.5(2) ?
    N1 C5 C6 C7 . . . . 16.6(3) ?
    C24 C5 C6 C7 . . . . -105.2(2) ?
    N1 C5 C6 C9 . . . . -165.65(17) ?
    C24 C5 C6 C9 . . . . 72.6(2) ?
    C9 C6 C7 N2 . . . . -178.39(19) ?
    C5 C6 C7 N2 . . . . -0.8(3) ?
    C9 C6 C7 C8 . . . . 3.0(4) ?
    C5 C6 C7 C8 . . . . -179.4(2) ?
    C4 N2 C7 C6 . . . . -10.7(3) ?
    C4 N2 C7 C8 . . . . 168.12(19) ?
    C10 O1 C9 O2 . . . . 1.9(4) ?
    C10 O1 C9 C6 . . . . -177.28(19) ?
    C7 C6 C9 O2 . . . . 12.6(4) ?
    C5 C6 C9 O2 . . . . -165.1(3) ?
    C7 C6 C9 O1 . . . . -168.28(19) ?
    C5 C6 C9 O1 . . . . 14.0(3) ?
    C9 O1 C10 C11 . . . . 178.0(3) ?
    C2 C1 C12 C17 . . . . -169.5(2) ?
    C2 C1 C12 C13 . . . . 9.1(4) ?
    C17 C12 C13 C14 . . . . -1.0(4) ?
    C1 C12 C13 C14 . . . . -179.7(2) ?
    C12 C13 C14 C15 . . . . 0.5(4) ?
    C13 C14 C15 C16 . . . . 0.2(4) ?
    C13 C14 C15 C18 . . . . -177.7(2) ?
    C14 C15 C16 C17 . . . . -0.4(3) ?
    C18 C15 C16 C17 . . . . 177.6(2) ?
    C15 C16 C17 C12 . . . . -0.1(4) ?
    C13 C12 C17 C16 . . . . 0.8(3) ?
    C1 C12 C17 C16 . . . . 179.59(19) ?
    C16 C15 C18 O5 . . . . 2.5(3) ?
    C14 C15 C18 O5 . . . . -179.6(2) ?
    C16 C15 C18 O4 . . . . -177.68(19) ?
    C14 C15 C18 O4 . . . . 0.2(3) ?
    C24 C19 C20 C21 . . . . 0.9(4) ?
    C19 C20 C21 C22 . . . . 0.1(5) ?
    C20 C21 C22 C23 . . . . -0.3(5) ?
    C21 C22 C23 C24 . . . . -0.5(4) ?
    C22 C23 C24 C19 . . . . 1.5(4) ?
    C22 C23 C24 C5 . . . . -177.9(2) ?
    C20 C19 C24 C23 . . . . -1.6(4) ?
    C20 C19 C24 C5 . . . . 177.7(2) ?
    N1 C5 C24 C23 . . . . 111.4(2) ?
    C6 C5 C24 C23 . . . . -127.4(2) ?
    N1 C5 C24 C19 . . . . -67.9(2) ?
    C6 C5 C24 C19 . . . . 53.3(3) ?
loop_
    _geom_hbond_atom_site_label_D
    _geom_hbond_atom_site_label_H
    _geom_hbond_atom_site_label_A
    _geom_hbond_site_symmetry_A
    _geom_hbond_distance_DH
    _geom_hbond_distance_HA
    _geom_hbond_distance_DA
    _geom_hbond_angle_DHA
    C81 H81 O5 1_465 0.930 2.320 3.053(3) 135
    O4 H4 O11 1_645 0.820 1.805 2.618(3) 170
    C17 H17 O3 2_665 0.930 2.434 3.310(3) 157
