# Supplementary material for: Ethyl 2-(4-carb­oxy­benzyl­idene)-7-methyl-3-oxo-5-phenyl-2,3-dihydro-5H-thia­zolo[3,2-a]pyrimidine-6-carboxyl­ate–N,N-dimethyl­formamide (1/1)
Source: Acta Crystallogr Sect E Struct Rep Online. 2012 Jan 18;68(Pt 2):o441. doi: 10.1107/S1600536812000050 (PMC3275196; doi:10.1107/S1600536812000050)
Supplement: Supplementary file 2 [file e-68-0o441-Isup2.hkl]

#
# h,k,l, Fc-squared, Fo-squared, sigma(Fo-squared) and status flag
#
data_I
_shelx_title ' Z1 in P -1'
_shelx_refln_list_code          4
_shelx_F_calc_maximum      125.24
_exptl_crystal_F_000       548.00
_reflns_d_resolution_high  0.7828
 
loop_
 _symmetry_equiv_pos_as_xyz
 'x, y, z'
 '-x, -y, -z'
 
_cell_length_a     8.4146
_cell_length_b    12.0699
_cell_length_c    14.0185
_cell_angle_alpha  71.799
_cell_angle_beta   78.753
_cell_angle_gamma  86.488
 
_shelx_F_squared_multiplier     1.000
 
loop_
 _refln_index_h
 _refln_index_k
 _refln_index_l
 _refln_F_squared_calc
 _refln_F_squared_meas
 _refln_F_squared_sigma
 _refln_observed_status
   1   0   0      749.76      782.42     14.67 o
   2   0   0     1599.91     1429.73     15.86 o
   3   0   0      743.34      691.14      7.91 o
   4   0   0      177.36      161.29      2.93 o
   5   0   0      498.23      468.06      5.22 o
   6   0   0       16.57       24.85      1.78 o
   7   0   0      210.82      206.77      7.28 o
   8   0   0       18.22       16.24      3.23 o
   9   0   0        2.75        3.18      2.78 o
  10   0   0        5.17        7.50      3.61 o
 -10   1   0        2.38        4.66      2.50 o
  -9   1   0       11.14       11.87      3.75 o
  -8   1   0       16.57       13.62      4.21 o
  -7   1   0      977.67      937.94     19.21 o
  -6   1   0      465.80      415.28     10.16 o
  -5   1   0      295.55      244.30      4.31 o
  -4   1   0      409.69      398.84      5.48 o
  -3   1   0     2012.82     2128.33     18.09 o
  -2   1   0     4846.74     4754.61     42.64 o
  -1   1   0       11.07       14.75      0.73 o
   0   1   0     4611.97     3208.42     65.21 o
   1   1   0      559.92      623.20      7.83 o
   3   1   0      151.92      188.05      6.46 o
   4   1   0      369.78      345.19      8.94 o
   5   1   0      210.90      182.33      6.76 o
   6   1   0       68.13       67.33      2.75 o
   7   1   0      160.68      152.38      4.86 o
   8   1   0        0.44        0.00      2.30 o
   9   1   0       10.60       13.27      3.53 o
  10   1   0       16.68       19.80      3.86 o
 -10   2   0        3.45        3.36      2.45 o
  -9   2   0       10.96        7.78      2.54 o
  -8   2   0       30.29       30.74      4.55 o
  -7   2   0       19.02       22.03      6.16 o
  -6   2   0      199.13      195.52      7.40 o
  -5   2   0      108.45      120.90      3.59 o
  -4   2   0        0.71        0.00      0.60 o
  -3   2   0      235.50      309.90      3.20 o
  -2   2   0       39.90       42.52      1.04 o
  -1   2   0     1380.29     1449.00     12.20 o
   0   2   0      447.94      421.10      3.37 o
   1   2   0       90.95       82.55      1.01 o
   2   2   0     1207.01     1108.94     17.34 o
   3   2   0      295.86      288.71      6.84 o
   4   2   0        1.77        0.53      1.54 o
   5   2   0      157.56      159.16      6.16 o
   6   2   0       72.96       79.21      5.92 o
   7   2   0      358.63      331.29     11.34 o
   8   2   0      460.94      459.93     22.84 o
   9   2   0       22.60       30.80      8.26 o
  10   2   0        4.83        0.00      5.26 o
 -10   3   0       21.03       28.22      3.83 o
  -9   3   0       18.09       22.42      3.27 o
  -8   3   0      140.96      141.83      5.70 o
  -7   3   0        5.04        4.50      2.78 o
  -6   3   0       30.42       34.22      3.39 o
  -5   3   0       20.50       27.80      1.33 o
  -4   3   0     1522.04     1619.51     12.97 o
  -3   3   0     4397.57     4764.81     31.72 o
  -2   3   0     1004.17      985.24      7.19 o
  -1   3   0      140.06      102.87      1.60 o
   0   3   0      132.42       82.15      1.38 o
   2   3   0       49.54       58.65      1.60 o
   3   3   0      203.28      191.77      3.62 o
   4   3   0      640.44      638.42     12.92 o
   5   3   0      163.95      151.05     11.27 o
   6   3   0       12.00       16.68      5.11 o
   7   3   0        1.12        5.93      2.92 o
   8   3   0      100.39      103.98     12.77 o
   9   3   0        1.59        0.00      5.11 o
  10   3   0        0.82        2.10      5.86 o
 -10   4   0       33.97       58.66      9.05 o
  -9   4   0       30.25       44.27      4.32 o
  -8   4   0       57.42       65.81      4.66 o
  -7   4   0       19.21        9.38      2.46 o
  -6   4   0      332.24      328.51      5.24 o
  -5   4   0       41.51       40.24      1.64 o
  -4   4   0        3.98        1.79      0.73 o
  -3   4   0      212.27      245.97      2.95 o
  -2   4   0      107.50       99.15      1.85 o
  -1   4   0       58.95       66.80      1.67 o
   0   4   0      323.79      372.43      3.65 o
   1   4   0       94.67      137.28      1.98 o
   2   4   0      843.40      816.41      6.62 o
   3   4   0       29.23       39.34      3.63 o
   4   4   0      102.64      104.56      2.93 o
   5   4   0        4.78        2.43      1.95 o
   6   4   0        0.01        5.50      2.27 o
   7   4   0       28.96       24.96      5.11 o
   8   4   0        0.74        1.20      4.81 o
   9   4   0        1.08        4.51      5.86 o
  10   4   0       11.99       17.58      7.36 o
  -9   5   0       27.98       28.87      4.02 o
  -8   5   0        3.67        4.26      3.31 o
  -7   5   0       14.37       12.59      2.68 o
  -6   5   0      134.70      121.84      4.14 o
  -5   5   0       37.67       40.53      1.82 o
  -4   5   0      260.94      245.37      3.54 o
  -3   5   0      571.66      572.18      5.37 o
  -2   5   0     1260.31     1288.00      9.69 o
  -1   5   0     1819.34     1786.90     15.11 o
   0   5   0       51.14       52.57      1.46 o
   1   5   0        2.69        7.12      0.91 o
   2   5   0       64.36       58.64      1.13 o
   3   5   0       22.66       19.65      1.09 o
   4   5   0     1283.86     1324.81     14.86 o
   5   5   0      112.69      116.11      2.89 o
   6   5   0        0.85        1.36      1.15 o
   7   5   0       16.43       12.32      5.56 o
   8   5   0        4.29        1.95      4.81 o
   9   5   0        5.17        5.71      5.86 o
  -9   6   0       21.00       27.97      4.11 o
  -8   6   0        0.14        0.00      2.33 o
  -7   6   0        2.05        1.57      1.36 o
  -6   6   0        0.04        0.00      1.44 o
  -5   6   0      127.63      102.92      2.92 o
  -4   6   0      500.58      484.81      5.18 o
  -3   6   0      121.81      135.96      2.45 o
  -2   6   0     1737.52     1948.11     15.63 o
  -1   6   0       25.74       30.03      1.34 o
   0   6   0       27.22       28.29      1.43 o
   1   6   0      354.36      353.41      4.23 o
   2   6   0      468.04      459.75      4.41 o
   3   6   0        0.02        0.00      0.71 o
   4   6   0       69.76       75.38      2.25 o
   5   6   0       49.54       45.85      2.92 o
   6   6   0       10.85       12.25      2.03 o
   7   6   0        2.23        4.39      1.78 o
   8   6   0       35.99       49.13      9.17 o
   9   6   0        1.22        0.00      4.81 o
  -9   7   0       12.95       19.85      5.71 o
  -8   7   0        3.60        4.21      3.76 o
  -7   7   0        1.73        1.62      1.67 o
  -6   7   0       45.25       45.14      3.14 o
  -5   7   0      116.36      115.80      3.58 o
  -4   7   0       10.19       10.15      1.52 o
  -3   7   0      115.63      102.63      3.05 o
  -2   7   0      606.06      598.72      6.83 o
  -1   7   0       61.01       73.61      2.26 o
   0   7   0       12.91       14.33      1.09 o
   1   7   0       51.00       68.98      2.50 o
   2   7   0      122.70      132.86      2.61 o
   3   7   0        1.51        0.64      0.76 o
   4   7   0        2.52        2.79      1.07 o
   5   7   0       18.22       17.37      3.56 o
   6   7   0       11.07        9.19      1.56 o
   7   7   0        3.09        3.93      3.16 o
   8   7   0       16.46       20.18      7.06 o
   9   7   0        2.50        4.06      6.01 o
  -8   8   0        0.08        0.00      4.66 o
  -7   8   0        0.41        0.00      2.06 o
  -6   8   0       24.99       24.09      3.05 o
  -5   8   0       54.86       49.50      3.39 o
  -4   8   0       67.83       69.98      3.09 o
  -3   8   0        1.28        1.20      0.97 o
  -2   8   0        0.76        0.15      0.96 o
  -1   8   0      113.21      104.46      2.69 o
   0   8   0        7.59       11.19      1.32 o
   1   8   0      100.48       97.49      2.95 o
   2   8   0       58.77       59.27      2.51 o
   3   8   0       21.13       17.68      1.57 o
   4   8   0       58.82       51.55      2.26 o
   5   8   0       41.83       44.95      3.29 o
   6   8   0       28.08       21.44      2.33 o
   7   8   0        2.26        1.58      1.43 o
   8   8   0        1.46        2.09      1.57 o
  -8   9   0        0.68        0.00      5.56 o
  -7   9   0       24.56       32.40      4.23 o
  -6   9   0       20.60       16.41      3.58 o
  -5   9   0        0.42        0.00      1.53 o
  -4   9   0       55.42       63.24      3.68 o
  -3   9   0       20.26       23.85      2.93 o
  -2   9   0        2.41        0.65      1.11 o
  -1   9   0      106.91      118.67      4.91 o
   0   9   0        1.00        0.30      1.08 o
   1   9   0       26.08       23.03      1.90 o
   2   9   0       52.03       58.83      2.86 o
   3   9   0       79.25       85.49      3.88 o
   4   9   0       10.46        9.19      1.89 o
   5   9   0       13.55       16.91      4.44 o
   6   9   0       25.97       32.49      3.17 o
   7   9   0        0.61        1.63      1.96 o
   8   9   0       10.29       13.85      3.08 o
  -7  10   0        0.93        0.80      4.17 o
  -6  10   0       10.30       15.18      7.21 o
  -5  10   0       30.88       19.83      6.91 o
  -4  10   0        0.10        0.86      2.80 o
  -3  10   0       37.66       55.77      5.70 o
  -2  10   0      123.09      132.74      8.94 o
  -1  10   0        2.87        3.27      2.05 o
   0  10   0        3.76        5.33      2.40 o
   1  10   0       41.01       38.32      3.28 o
   2  10   0       57.86       53.39      4.75 o
   3  10   0        3.54        2.34      2.18 o
   4  10   0        6.26        7.00      1.90 o
   5  10   0       16.20       16.42      2.13 o
   6  10   0        1.37        1.34      2.18 o
   7  10   0        5.71        8.15      2.54 o
  -6  11   0        1.42        0.00      6.01 o
  -5  11   0        9.16       17.73      6.91 o
  -4  11   0        4.99        9.37      3.79 o
  -3  11   0       27.12       30.01      4.87 o
  -2  11   0       17.40       15.55      4.26 o
  -1  11   0       20.55       17.48      3.33 o
   0  11   0        1.47        1.22      2.06 o
   1  11   0        9.18       11.14      3.05 o
   2  11   0        5.95        7.76      2.25 o
   3  11   0        3.44        3.02      1.57 o
   4  11   0       25.68       29.45      5.41 o
   5  11   0        4.93        5.94      3.61 o
   6  11   0        1.67        3.68      2.66 o
  -6  12   0        0.22        0.00      5.56 o
  -5  12   0        0.11        0.00      4.96 o
  -4  12   0       10.30       12.91      4.22 o
  -3  12   0        0.95        6.23      3.72 o
  -2  12   0       40.55       42.77      5.84 o
  -1  12   0        1.44        2.63      3.47 o
   0  12   0        6.82       10.60      3.02 o
   1  12   0        0.20        1.33      2.47 o
   2  12   0        0.44        1.71      2.13 o
   3  12   0       15.44       14.12      4.96 o
   4  12   0       13.61       13.67      4.81 o
   5  12   0        1.92        1.95      4.36 o
   6  12   0        5.70        5.86      4.51 o
  -4  13   0        0.82        0.00      6.61 o
  -3  13   0        0.75        7.42      4.15 o
  -2  13   0       16.75       19.46      4.86 o
  -1  13   0        2.84        6.31      4.51 o
   0  13   0        0.87       11.12      5.26 o
   1  13   0        0.13        4.04      2.77 o
   2  13   0        0.01        0.00      2.97 o
   3  13   0       13.90       24.79      6.16 o
   4  13   0        3.09        2.70      4.36 o
  -3  14   0        0.30        0.00      4.00 o
  -2  14   0        4.89        3.46      5.71 o
  -1  14   0        0.08        0.00      4.81 o
   0  14   0        1.09        5.56      5.11 o
   1  14   0       14.76       25.80      5.20 o
   2  14   0        1.01        1.95      4.81 o
   3  14   0        5.03        0.00      4.96 o
  -2 -14   1        2.80       11.27      6.31 o
  -1 -14   1        0.07        0.00      4.51 o
   0 -14   1       20.08       29.75      7.81 o
   1 -14   1        6.56        0.90      5.56 o
   2 -14   1        0.11        2.55      4.96 o
  -4 -13   1        0.25        0.00      3.61 o
  -3 -13   1        2.69        0.00      4.36 o
  -2 -13   1        0.49        0.00      3.61 o
  -1 -13   1        4.69        3.47      2.97 o
   0 -13   1       11.61       21.64      6.16 o
   1 -13   1        0.98        0.00      4.06 o
   2 -13   1       12.97       18.33      8.34 o
   3 -13   1        5.22        8.76      4.26 o
   4 -13   1        0.38        0.00      4.36 o
  -5 -12   1        0.03        4.36      4.36 o
  -4 -12   1        2.49       11.72      4.96 o
  -3 -12   1        0.66        3.16      3.91 o
  -2 -12   1        0.01        1.00      2.19 o
  -1 -12   1        2.87        4.83      2.60 o
   0 -12   1       14.37       19.26      8.56 o
   1 -12   1        6.86        7.23      3.72 o
   2 -12   1       23.85       30.88      5.52 o
   3 -12   1        0.00        0.00      3.03 o
   4 -12   1        1.55        0.00      3.44 o
   5 -12   1        2.01       17.43      8.56 o
  -6 -11   1        0.13        0.00      2.52 o
  -5 -11   1       20.06       23.74      5.56 o
  -4 -11   1       12.91       20.74      5.11 o
  -3 -11   1       13.64       13.82      4.36 o
  -2 -11   1        0.85        0.00      2.14 o
  -1 -11   1        0.05        0.00      2.07 o
   0 -11   1        5.72       14.07      4.23 o
   1 -11   1        9.52        3.19      3.18 o
   2 -11   1       84.63       94.76      7.47 o
   3 -11   1       20.24       15.38      4.88 o
   4 -11   1        0.91        0.41      3.34 o
   5 -11   1       13.31       15.78      7.21 o
   6 -11   1        0.65        0.00      5.71 o
  -7 -10   1        1.33        5.33      2.66 o
  -6 -10   1        5.39        4.59      3.31 o
  -5 -10   1       26.89       31.02      3.21 o
  -4 -10   1       79.89       93.52     10.52 o
  -3 -10   1       13.99       11.30      2.70 o
  -2 -10   1        0.01        0.24      1.83 o
  -1 -10   1       13.23       10.75      2.55 o
   0 -10   1        6.52        4.50      2.05 o
   1 -10   1       14.23       14.29      2.73 o
   2 -10   1       89.76       90.09      7.89 o
   3 -10   1        0.57        0.00      4.58 o
   4 -10   1        5.32       13.01      3.68 o
   5 -10   1        1.73        0.00      3.83 o
   6 -10   1        0.49        2.10      5.56 o
   7 -10   1        4.49        9.77      7.06 o
  -8  -9   1        0.26        0.24      2.00 o
  -7  -9   1        6.87        6.84      2.15 o
  -6  -9   1        4.36        7.73      2.33 o
  -5  -9   1        9.74       10.68      1.36 o
  -4  -9   1        0.40        0.00      2.21 o
  -3  -9   1        9.41       10.85      2.55 o
  -2  -9   1       80.87       79.16      3.20 o
  -1  -9   1        2.18        1.65      1.27 o
   0  -9   1       13.36        9.60      1.74 o
   1  -9   1       22.14       22.59      2.36 o
   2  -9   1       68.71       60.83      2.99 o
   3  -9   1       37.42       32.15      3.69 o
   4  -9   1       12.48       21.37      4.51 o
   5  -9   1       11.25        7.37      2.20 o
   6  -9   1       12.78       18.36      3.76 o
   7  -9   1       15.09       19.83      3.95 o
   8  -9   1        2.07        0.00      5.56 o
  -8  -8   1       15.46       16.16      2.29 o
  -7  -8   1        5.21        8.49      1.96 o
  -6  -8   1        1.29        3.69      1.69 o
  -5  -8   1        5.94        4.64      1.65 o
  -4  -8   1       24.62       23.31      1.51 o
  -3  -8   1       32.74       33.91      2.18 o
  -2  -8   1       24.92       26.22      1.72 o
  -1  -8   1       18.08       19.38      1.84 o
   0  -8   1        4.34        5.33      1.59 o
   1  -8   1       65.11       76.83      2.67 o
   2  -8   1        0.08        0.00      0.97 o
   3  -8   1      122.69      127.16      4.76 o
   4  -8   1        7.67        9.90      1.61 o
   5  -8   1       47.95       39.42      2.98 o
   6  -8   1       26.77       28.28      3.82 o
   7  -8   1        0.05        2.94      4.44 o
   8  -8   1       17.45       20.59      7.51 o
  -9  -7   1        3.49        5.41      6.16 o
  -8  -7   1       21.47       16.52      3.01 o
  -7  -7   1        2.97        1.30      2.40 o
  -6  -7   1       19.38       17.26      2.33 o
  -5  -7   1        1.19        1.25      1.32 o
  -4  -7   1        3.58        0.91      1.32 o
  -3  -7   1        0.09        0.00      0.80 o
  -2  -7   1       84.41       82.64      1.89 o
  -1  -7   1        1.77        6.43      1.14 o
   0  -7   1        0.52        0.00      0.59 o
   1  -7   1       62.19       61.16      2.22 o
   2  -7   1       85.92       91.21      2.43 o
   3  -7   1        0.51        0.86      0.92 o
   4  -7   1        0.19        0.03      0.93 o
   5  -7   1        5.05        4.81      1.55 o
   6  -7   1       44.14       34.44      2.80 o
   7  -7   1        3.95        7.25      2.17 o
   8  -7   1       15.42       25.87      5.12 o
   9  -7   1        3.98        1.26      3.89 o
  -9  -6   1        0.69        4.81      5.41 o
  -8  -6   1        2.16        8.11      5.56 o
  -7  -6   1        9.49       12.72      2.44 o
  -6  -6   1       36.86       43.93      5.94 o
  -5  -6   1       98.37      105.64      3.18 o
  -4  -6   1      102.31      101.77      3.19 o
  -3  -6   1        0.34        0.48      0.90 o
  -2  -6   1       26.62       23.59      1.19 o
  -1  -6   1      415.38      373.82      4.97 o
   0  -6   1      152.44      150.89      2.55 o
   1  -6   1        3.59        4.48      0.91 o
   2  -6   1      292.00      282.12      3.71 o
   3  -6   1        1.24        1.93      0.80 o
   4  -6   1        6.66        5.76      1.01 o
   5  -6   1       52.90       53.70      2.44 o
   6  -6   1       87.86       82.94      3.80 o
   7  -6   1        0.49        4.10      1.56 o
   8  -6   1        7.54       11.55      2.98 o
   9  -6   1        0.08        2.39      2.76 o
  -9  -5   1        0.93        1.05      4.81 o
  -8  -5   1        0.25        3.61      5.11 o
  -7  -5   1       60.11       53.34      9.02 o
  -6  -5   1        6.75       10.36      4.58 o
  -5  -5   1       64.79       76.44      2.42 o
  -4  -5   1      311.12      304.90      4.85 o
  -3  -5   1       16.76       17.77      1.16 o
  -2  -5   1      113.78      111.30      1.40 o
  -1  -5   1      327.49      351.42      4.42 o
   0  -5   1     2206.17     2269.01     16.25 o
   1  -5   1     1259.83     1065.49      9.97 o
   2  -5   1       91.03      100.78      1.96 o
   3  -5   1       75.08       75.71      2.03 o
   4  -5   1        1.59        0.14      0.78 o
   5  -5   1       15.41       12.78      1.41 o
   6  -5   1       94.13       74.14      2.98 o
   7  -5   1        8.38        6.59      2.67 o
   8  -5   1       18.87        9.97      4.44 o
   9  -5   1        7.49        6.72      2.98 o
  -9  -4   1        3.17        0.00      5.56 o
  -8  -4   1       23.17       29.30      8.26 o
  -7  -4   1       64.61       87.15     10.82 o
  -6  -4   1        0.95        0.00      3.01 o
  -5  -4   1       23.81       22.73      1.54 o
  -4  -4   1      124.56      136.05      2.77 o
  -3  -4   1      544.51      523.03      5.27 o
  -2  -4   1        3.72        2.35      0.61 o
  -1  -4   1      117.12      104.39      1.66 o
   0  -4   1        6.10        1.54      0.57 o
   1  -4   1       44.45       74.21      2.10 o
   2  -4   1       43.49       47.52      1.55 o
   3  -4   1     1249.80     1427.46     10.46 o
   4  -4   1       31.86       33.75      1.56 o
   5  -4   1      374.91      359.50      4.75 o
   6  -4   1       50.62       48.00      3.11 o
   7  -4   1       78.01       76.93      4.69 o
   8  -4   1       32.65       40.34      4.48 o
   9  -4   1       12.03       12.97      3.04 o
  10  -4   1       31.19       31.42      4.46 o
 -10  -3   1        1.15       12.32      7.51 o
  -9  -3   1        1.86        0.00      4.66 o
  -8  -3   1        5.02        0.00      4.66 o
  -7  -3   1       17.92       22.69      6.46 o
  -6  -3   1       21.40        9.32      4.66 o
  -5  -3   1      106.84      105.18      4.98 o
  -4  -3   1      196.90      213.31      6.06 o
  -3  -3   1       44.55       50.11      2.54 o
  -2  -3   1      201.36      249.27      3.19 o
  -1  -3   1      253.81      228.52      2.13 o
   0  -3   1      439.29      352.40      3.11 o
   1  -3   1     1112.77      986.71      7.90 o
   2  -3   1     1145.16     1141.47      8.35 o
   3  -3   1     3738.51     4118.70     28.24 o
   4  -3   1      132.17      146.14      2.51 o
   5  -3   1        3.19        3.00      0.84 o
   6  -3   1       86.76       73.11      4.75 o
   7  -3   1      179.78      175.23     15.25 o
   8  -3   1        2.79        0.04      3.02 o
   9  -3   1       22.22       22.95      3.23 o
  10  -3   1        0.70        0.00      2.67 o
 -10  -2   1        0.24        5.86      6.46 o
  -9  -2   1       15.39       14.57      7.51 o
  -8  -2   1       13.76       24.49      7.81 o
  -7  -2   1       14.11       19.53      6.16 o
  -6  -2   1      141.72      123.81     11.57 o
  -5  -2   1       19.26       19.08      2.96 o
  -4  -2   1     1042.09     1266.64     21.79 o
  -3  -2   1       97.82       93.36      3.56 o
  -2  -2   1      208.02      207.70      2.54 o
  -1  -2   1     1746.61     1632.71     11.03 o
   0  -2   1     4617.88     4430.06     27.12 o
   1  -2   1       10.91        2.77      0.44 o
   2  -2   1      172.58      169.18      2.21 o
   3  -2   1       79.08       77.96      1.61 o
   4  -2   1      810.93      821.59      6.86 o
   5  -2   1        8.29       14.19      1.85 o
   6  -2   1      136.27      125.81      5.08 o
   7  -2   1       32.55       43.11      5.26 o
   8  -2   1        8.13        6.05      2.92 o
   9  -2   1        0.47        2.87      3.06 o
  10  -2   1        0.62        1.87      2.43 o
 -10  -1   1        1.80       16.83      7.81 o
  -9  -1   1        3.15        5.04      2.76 o
  -8  -1   1       11.14       12.21      2.93 o
  -7  -1   1      216.32      211.92      6.44 o
  -6  -1   1       61.48       63.15      2.22 o
  -5  -1   1       20.95       19.83      4.66 o
  -4  -1   1       15.27       18.88      2.49 o
  -3  -1   1      647.59      672.27     12.47 o
  -2  -1   1      251.57      300.69      7.81 o
  -1  -1   1     2845.48     2901.83     25.26 o
   0  -1   1      102.93      121.02      1.04 o
   1  -1   1      106.85       69.49      1.00 o
   2  -1   1     4448.62     4499.53     33.84 o
   3  -1   1      543.82      426.15      3.79 o
   4  -1   1      299.94      242.13      3.64 o
   5  -1   1        1.66        0.00      0.91 o
   6  -1   1      413.74      382.59      8.55 o
   7  -1   1      107.48      104.84      5.68 o
   8  -1   1        1.78        1.35      2.67 o
   9  -1   1       33.36       27.92      4.39 o
  10  -1   1        0.34        1.55      3.53 o
 -10   0   1        9.19        9.93      4.04 o
  -9   0   1        4.25        5.30      2.95 o
  -8   0   1       37.25       48.69      9.54 o
  -7   0   1      318.41      298.10     13.45 o
  -6   0   1      148.71      159.86      4.35 o
  -5   0   1       17.75       16.19      1.44 o
  -4   0   1      824.26      886.62     11.45 o
  -3   0   1      111.15      113.60      4.13 o
  -2   0   1     4980.90     4860.79     95.71 o
  -1   0   1      273.43      236.33      2.45 o
   0   0   1      788.69      767.38      7.71 o
   1   0   1       34.36       49.68      0.82 o
   2   0   1     4157.33     4404.13     35.18 o
   3   0   1      922.98      865.90      8.92 o
   4   0   1        3.12        1.88      0.72 o
   5   0   1       58.04       59.37      1.76 o
   6   0   1       12.48       13.68      1.56 o
   7   0   1      171.75      175.89      5.88 o
   8   0   1       24.53       32.81      3.51 o
   9   0   1       10.79       12.31      3.23 o
  10   0   1        1.12        7.62      3.34 o
 -10   1   1        0.09        0.00      2.10 o
  -9   1   1        0.08        2.71      2.09 o
  -8   1   1        4.55        0.52      2.49 o
  -7   1   1      307.03      295.15      9.70 o
  -6   1   1        0.32        0.22      1.94 o
  -5   1   1       17.46       19.60      1.65 o
  -4   1   1     1617.93     1706.14     18.82 o
  -3   1   1       71.80       75.27      2.07 o
  -2   1   1      104.01       94.91      1.29 o
  -1   1   1      108.22      120.28      1.15 o
   0   1   1     1018.00      897.49     29.44 o
   1   1   1      832.18      788.88      6.24 o
   2   1   1      415.06      475.96      8.87 o
   3   1   1      574.17      513.08     10.46 o
   4   1   1      778.86      722.64     14.50 o
   5   1   1        1.17        0.32      0.80 o
   6   1   1        0.78        1.44      1.01 o
   7   1   1       64.13       68.48      4.27 o
   8   1   1        1.44        4.00      3.48 o
   9   1   1        3.63        2.78      2.68 o
  10   1   1        0.20        0.00      4.88 o
 -10   2   1        7.18        7.84      2.82 o
  -9   2   1        1.57        0.00      2.08 o
  -8   2   1        0.03        0.00      1.73 o
  -7   2   1       75.15       72.24      4.06 o
  -6   2   1      276.84      265.59      8.52 o
  -5   2   1       26.69       25.60      2.03 o
  -4   2   1        2.10        2.88      1.05 o
  -3   2   1        3.71        3.71      0.60 o
  -2   2   1     6325.17     6442.04     47.88 o
  -1   2   1      179.94      154.04      1.75 o
   0   2   1      428.63      461.98      3.39 o
   1   2   1     1472.14     1584.17     11.32 o
   2   2   1      467.17      426.50      5.04 o
   3   2   1       11.92       14.89      2.18 o
   4   2   1       16.01        9.34      3.16 o
   5   2   1       55.53       59.61      4.76 o
   6   2   1      225.54      208.04      7.87 o
   7   2   1       28.34       34.95      4.90 o
   8   2   1       18.82       17.50      5.19 o
   9   2   1        2.23        0.09      6.46 o
  10   2   1        1.41        1.50      6.01 o
 -10   3   1       17.32       19.90      3.54 o
  -9   3   1        0.67        0.00      2.34 o
  -8   3   1        9.13        8.61      2.36 o
  -7   3   1       80.62       84.62      4.17 o
  -6   3   1      503.56      491.45      9.28 o
  -5   3   1      287.53      286.78      5.40 o
  -4   3   1      490.73      469.78      4.52 o
  -3   3   1        6.94        7.58      0.75 o
  -2   3   1      397.02      358.10      3.30 o
  -1   3   1     3014.21     2873.37     20.84 o
   0   3   1       57.98       47.04      1.20 o
   1   3   1     2916.30     3083.54     21.65 o
   2   3   1       16.10       21.86      1.05 o
   3   3   1        6.71        7.48      0.80 o
   4   3   1      169.46      171.82      6.03 o
   5   3   1      329.16      333.95      9.28 o
   6   3   1        4.05        2.18      2.34 o
   7   3   1       24.31       28.79      4.32 o
   8   3   1       59.25       58.04      6.44 o
   9   3   1        3.90        1.50      5.26 o
  10   3   1        0.37        3.76      6.01 o
 -10   4   1        2.34        5.10      4.22 o
  -9   4   1        0.12        5.17      2.59 o
  -8   4   1        0.00        0.11      2.23 o
  -7   4   1       38.05       32.45      3.31 o
  -6   4   1      535.17      492.60      8.79 o
  -5   4   1      138.42      134.78      2.67 o
  -4   4   1        0.42        0.61      0.70 o
  -3   4   1      245.82      197.42      2.53 o
  -2   4   1      630.16      529.00      5.86 o
  -1   4   1      483.78      427.54      4.40 o
   0   4   1     2415.80     2342.70     15.29 o
   1   4   1     1154.38     1379.00     10.64 o
   2   4   1      491.00      528.83      4.94 o
   3   4   1       28.48       36.90      1.57 o
   4   4   1       86.69       92.13      2.26 o
   5   4   1      138.47      129.89      5.69 o
   6   4   1       90.65       87.86      5.53 o
   7   4   1       10.09       10.92      3.43 o
   8   4   1       38.91       51.92      6.03 o
   9   4   1        3.31        0.60      5.41 o
  10   4   1        0.41        4.36      6.01 o
  -9   5   1        6.10        5.39      2.72 o
  -8   5   1        0.55        0.37      2.25 o
  -7   5   1        9.59        5.75      2.33 o
  -6   5   1        7.59        7.96      1.39 o
  -5   5   1      259.84      258.92      3.77 o
  -4   5   1       33.91       35.16      1.41 o
  -3   5   1        1.38        2.61      0.70 o
  -2   5   1     1543.39     1528.53     12.64 o
  -1   5   1      116.16      132.19      2.27 o
   0   5   1        1.85        5.34      0.75 o
   1   5   1      170.79      134.19      2.54 o
   2   5   1      875.86      766.07      6.07 o
   3   5   1        9.72       14.82      1.00 o
   4   5   1       23.62       22.26      1.30 o
   5   5   1      173.16      196.03      3.82 o
   6   5   1        0.02        1.04      1.41 o
   7   5   1       40.20       28.42      4.11 o
   8   5   1        0.94        0.00      4.51 o
   9   5   1        0.04        1.05      5.56 o
  10   5   1        0.92        0.00      5.71 o
  -9   6   1        8.64       13.62      3.46 o
  -8   6   1       53.96       66.17      5.20 o
  -7   6   1       12.01        6.49      1.46 o
  -6   6   1       77.16       77.67      3.29 o
  -5   6   1        4.51        4.23      1.43 o
  -4   6   1       43.52       45.22      1.74 o
  -3   6   1        0.63        0.07      0.57 o
  -2   6   1      484.54      517.02      6.23 o
  -1   6   1      191.58      181.59      2.74 o
   0   6   1        3.81        3.80      0.80 o
   1   6   1      245.33      260.20      3.68 o
   2   6   1        1.80        0.00      0.70 o
   3   6   1       98.44      103.58      2.76 o
   4   6   1       28.11       24.47      2.13 o
   5   6   1       65.00       67.31      2.08 o
   6   6   1       20.65       28.90      2.25 o
   7   6   1        0.37        3.86      1.67 o
   8   6   1       18.39       28.55      7.51 o
   9   6   1        0.04        2.40      5.11 o
  -9   7   1        1.70        0.14      4.03 o
  -8   7   1        5.25        1.52      3.51 o
  -7   7   1       28.50       28.18      2.79 o
  -6   7   1       46.86       38.44      2.84 o
  -5   7   1        2.38        1.52      1.34 o
  -4   7   1      201.30      198.79      3.29 o
  -3   7   1      342.94      353.33      4.65 o
  -2   7   1      779.64      829.51      8.61 o
  -1   7   1       12.75       14.77      1.13 o
   0   7   1       25.63       22.92      1.31 o
   1   7   1      108.72      137.13      2.71 o
   2   7   1        1.78        1.99      0.79 o
   3   7   1       15.14       14.46      1.51 o
   4   7   1       44.51       40.06      2.33 o
   5   7   1       11.11       15.82      2.03 o
   6   7   1        8.26        7.47      1.36 o
   7   7   1        2.67        1.86      1.89 o
   8   7   1        2.77        3.47      2.08 o
   9   7   1       12.40       17.88      7.06 o
  -8   8   1        0.51        0.00      3.42 o
  -7   8   1       10.63        6.07      2.29 o
  -6   8   1        2.04        0.00      1.81 o
  -5   8   1       95.52       83.14      3.50 o
  -4   8   1        1.81        0.00      1.07 o
  -3   8   1        0.01        0.11      0.95 o
  -2   8   1       63.57       65.82      2.54 o
  -1   8   1      269.19      273.31      4.20 o
   0   8   1      266.26      280.45      6.90 o
   1   8   1      184.67      216.51      5.84 o
   2   8   1        4.59        3.95      1.03 o
   3   8   1        5.62        5.80      1.12 o
   4   8   1       12.36       10.31      1.18 o
   5   8   1       15.33       14.71      2.28 o
   6   8   1        0.42        0.61      1.43 o
   7   8   1        4.04        4.66      1.55 o
   8   8   1        2.78        2.69      1.59 o
  -8   9   1        1.57        7.06      6.61 o
  -7   9   1        5.23       12.20      3.51 o
  -6   9   1        0.44        0.00      2.08 o
  -5   9   1       55.49       53.47      2.99 o
  -4   9   1       32.90       36.46      3.23 o
  -3   9   1        0.31        0.56      1.35 o
  -2   9   1        1.19        0.78      1.12 o
  -1   9   1        0.03        0.01      1.12 o
   0   9   1        8.81        7.96      1.37 o
   1   9   1      115.15      108.00      3.35 o
   2   9   1       76.92       80.73      4.65 o
   3   9   1       28.77       26.98      1.63 o
   4   9   1        4.52        4.28      1.44 o
   5   9   1        3.59        5.08      2.47 o
   6   9   1        0.01        1.62      1.73 o
   7   9   1       10.81       11.89      2.27 o
   8   9   1        4.08        6.48      2.78 o
  -7  10   1        3.03        2.73      4.02 o
  -6  10   1        3.52       13.68      4.81 o
  -5  10   1       30.17       26.25      4.31 o
  -4  10   1        0.25        1.73      2.89 o
  -3  10   1       12.14       20.18      3.91 o
  -2  10   1        5.02        6.44      2.05 o
  -1  10   1        7.15        6.17      3.19 o
   0  10   1       51.45       49.32      3.60 o
   1  10   1        0.85        0.32      1.56 o
   2  10   1        3.80        3.90      1.53 o
   3  10   1        0.01        0.85      0.99 o
   4  10   1       20.05       19.09      2.23 o
   5  10   1        0.50        0.71      1.46 o
   6  10   1        7.87        9.31      1.62 o
   7  10   1        1.20        2.09      2.22 o
  -7  11   1        3.54        3.31      6.46 o
  -6  11   1        2.24        8.11      6.91 o
  -5  11   1        9.87        2.85      5.56 o
  -4  11   1        6.11        7.98      7.81 o
  -3  11   1        1.74        3.04      2.96 o
  -2  11   1       69.25       77.07      6.67 o
  -1  11   1        1.71        5.07      2.71 o
   0  11   1        0.14        0.00      1.77 o
   1  11   1       25.82       32.87      3.77 o
   2  11   1        2.83        0.27      1.96 o
   3  11   1       21.81       20.03      2.31 o
   4  11   1        1.90        4.53      2.52 o
   5  11   1        0.61        0.10      1.78 o
   6  11   1        0.81        3.31      3.68 o
   7  11   1        1.61        4.65      2.50 o
  -6  12   1        0.01        0.00      6.61 o
  -5  12   1       10.68       16.08      7.51 o
  -4  12   1        8.83        4.96      4.66 o
  -3  12   1        0.91        0.00      3.14 o
  -2  12   1       29.70       35.22      5.26 o
  -1  12   1        7.77        3.96      3.39 o
   0  12   1        0.01        0.00      2.11 o
   1  12   1        3.69        6.63      2.58 o
   2  12   1       14.86        9.46      2.59 o
   3  12   1       45.15       39.35      2.79 o
   4  12   1        0.10        0.00      3.46 o
   5  12   1        1.09        0.00      3.98 o
   6  12   1        0.36        0.00      3.61 o
  -5  13   1        0.18        0.00      6.46 o
  -4  13   1        7.25        9.40      4.14 o
  -3  13   1        0.87        0.00      4.51 o
  -2  13   1        3.25        6.62     10.29 o
  -1  13   1        0.10        4.21      4.21 o
   0  13   1        0.01        1.05      4.21 o
   1  13   1        0.65        0.00      4.28 o
   2  13   1        1.84        3.86      2.47 o
   3  13   1        0.21        3.01      4.06 o
   4  13   1        0.96        0.45      3.46 o
   5  13   1       12.18       12.77      5.11 o
  -3  14   1        1.21        1.93      4.06 o
  -2  14   1        0.18        2.10      4.96 o
  -1  14   1       23.07       25.54      6.91 o
   0  14   1        6.95        6.01      4.81 o
   1  14   1        0.01        0.00      3.46 o
   2  14   1        0.14        6.31      4.96 o
   3  14   1        0.15        0.00      4.51 o
   0 -14   2        0.10        0.00      5.11 o
  -3 -13   2        1.83        0.90      4.51 o
  -2 -13   2        0.06        3.46      4.81 o
  -1 -13   2       12.42       18.27      3.85 o
   0 -13   2        0.63        0.00      4.21 o
   1 -13   2       10.32       13.37      6.31 o
   2 -13   2        0.49        0.00      3.91 o
   3 -13   2        0.11        5.34      3.95 o
   4 -13   2        6.85        4.99      4.30 o
  -5 -12   2        5.55        5.41      4.81 o
  -4 -12   2        2.09        0.00      3.91 o
  -3 -12   2        5.60        9.62      4.81 o
  -2 -12   2        1.37        4.86      3.23 o
  -1 -12   2        0.07        2.52      2.64 o
   0 -12   2       18.63       26.63      7.59 o
   1 -12   2       68.54       78.73      9.32 o
   2 -12   2      118.56      131.67     13.97 o
   3 -12   2        0.08        0.39      3.42 o
   4 -12   2        0.19        0.00      3.83 o
   5 -12   2        0.42        5.56      7.21 o
  -6 -11   2        0.95        4.36      4.06 o
  -5 -11   2       77.05      108.64     10.22 o
  -4 -11   2       34.74       51.54      7.51 o
  -3 -11   2        9.68       14.57      4.81 o
  -2 -11   2        6.39        4.51      2.21 o
  -1 -11   2        3.27        2.97      2.51 o
   0 -11   2       22.01       27.71      3.85 o
   1 -11   2        4.59       11.05      5.18 o
   2 -11   2        3.70        2.00      5.48 o
   3 -11   2       40.74       43.14     13.45 o
   4 -11   2       18.91       24.33      8.34 o
   5 -11   2        0.12        0.00      4.96 o
   6 -11   2        0.26        0.15      5.41 o
  -6 -10   2        1.30        1.50      2.44 o
  -5 -10   2        0.31        4.25      2.63 o
  -4 -10   2       13.80       11.13      3.02 o
  -3 -10   2        6.35        8.56      3.76 o
  -2 -10   2       29.45       29.81      3.12 o
  -1 -10   2        1.24        0.00      2.22 o
   0 -10   2       15.30       14.16      2.83 o
   1 -10   2       61.43       69.23      5.21 o
   2 -10   2       64.62       67.41      9.24 o
   3 -10   2        2.31        1.97      3.28 o
   4 -10   2        6.40       11.14      6.24 o
   5 -10   2        0.65        0.00      4.73 o
   6 -10   2        6.44       14.57      7.36 o
   7 -10   2        0.17        6.46      6.61 o
  -7  -9   2        2.22        2.27      2.84 o
  -6  -9   2        9.77        9.82      2.29 o
  -5  -9   2       30.89       30.45      3.25 o
  -4  -9   2        6.60        8.46      2.45 o
  -3  -9   2        8.55       10.61      2.50 o
  -2  -9   2      386.99      392.42      6.49 o
  -1  -9   2       78.20       79.77      3.47 o
   0  -9   2       30.57       37.61      3.00 o
   1  -9   2        9.65        9.04      2.25 o
   2  -9   2       76.96       87.57      4.03 o
   3  -9   2      297.85      272.61     10.07 o
   4  -9   2       17.55       26.58      4.40 o
   5  -9   2        3.47        6.14      3.28 o
   6  -9   2       17.51       17.50      4.60 o
   7  -9   2        4.59        5.32      3.40 o
   8  -9   2        9.50       17.43      8.87 o
  -8  -8   2       19.29       17.88      2.49 o
  -7  -8   2        6.90        8.49      2.25 o
  -6  -8   2       19.73       17.02      2.37 o
  -5  -8   2        9.01       13.80      2.20 o
  -4  -8   2        0.04        0.28      1.23 o
  -3  -8   2       69.06       76.70      4.60 o
  -2  -8   2       39.97       38.33      2.43 o
  -1  -8   2        4.24        2.65      1.18 o
   0  -8   2      361.99      372.91      6.84 o
   1  -8   2        0.89        0.05      1.07 o
   2  -8   2        4.48        4.19      1.36 o
   3  -8   2       56.23       54.56      2.62 o
   4  -8   2        0.70        0.00      1.56 o
   5  -8   2        4.60        5.91      2.31 o
   6  -8   2        1.48        2.20      2.57 o
   7  -8   2        5.02        9.98      3.11 o
   8  -8   2        4.47       10.52      6.61 o
  -8  -7   2        3.81        5.10      2.19 o
  -7  -7   2        3.68        2.43      1.56 o
  -6  -7   2        8.23        6.46      1.65 o
  -5  -7   2        0.00        0.35      2.10 o
  -4  -7   2        2.88        3.73      1.02 o
  -3  -7   2      134.12      129.71      2.62 o
  -2  -7   2      114.76      106.34      3.68 o
  -1  -7   2       96.19       88.16      3.14 o
   0  -7   2        3.75        2.78      0.87 o
   1  -7   2      146.84      146.79      3.12 o
   2  -7   2        0.29        0.00      0.79 o
   3  -7   2      246.93      272.23      4.77 o
   4  -7   2      155.85      157.22      3.08 o
   5  -7   2       16.36       18.39      1.93 o
   6  -7   2      152.15      123.64      7.57 o
   7  -7   2        2.29        8.04      3.19 o
   8  -7   2        2.14        0.00      5.26 o
   9  -7   2        1.96        0.00      5.41 o
  -8  -6   2        0.96        0.02      2.16 o
  -7  -6   2       20.80       27.74      7.66 o
  -6  -6   2       39.84       40.91      3.21 o
  -5  -6   2      226.67      223.00      5.01 o
  -4  -6   2       19.23       20.32      2.10 o
  -3  -6   2        0.46        1.43      0.63 o
  -2  -6   2      381.11      399.45      4.18 o
  -1  -6   2      913.59     1007.07     10.03 o
   0  -6   2      163.78      154.66      2.56 o
   1  -6   2       43.23       44.08      2.12 o
   2  -6   2      170.87      195.43      3.51 o
   3  -6   2       59.01       56.17      1.86 o
   4  -6   2      120.60      124.39      2.79 o
   5  -6   2       33.63       32.15      2.02 o
   6  -6   2       39.54       42.07      2.90 o
   7  -6   2       30.35       21.06      2.47 o
   8  -6   2       20.32       24.37      4.89 o
   9  -6   2        0.85        2.92      3.77 o
  -9  -5   2        9.26        8.71      6.76 o
  -8  -5   2        1.69        0.75      5.26 o
  -7  -5   2        1.51        3.05      1.93 o
  -6  -5   2        1.72        1.17      1.58 o
  -5  -5   2       64.57       60.82      3.48 o
  -4  -5   2       27.35       24.81      1.85 o
  -3  -5   2      460.55      426.89      6.31 o
  -2  -5   2      101.29      104.75      1.57 o
  -1  -5   2        6.76        9.17      0.90 o
   0  -5   2        9.84        7.46      0.98 o
   1  -5   2       17.21       21.19      1.17 o
   2  -5   2       75.63       61.50      2.54 o
   3  -5   2       40.09       31.11      1.36 o
   4  -5   2        0.58        0.00      0.79 o
   5  -5   2       50.71       60.85      2.24 o
   6  -5   2        2.87        0.01      1.35 o
   7  -5   2        0.03        2.06      1.32 o
   8  -5   2        8.91        7.84      2.80 o
   9  -5   2        0.60        1.07      2.76 o
  -9  -4   2        1.01        2.25      5.71 o
  -8  -4   2       20.99       23.74      7.66 o
  -7  -4   2        0.03        4.06      4.96 o
  -6  -4   2       15.29       13.37      2.85 o
  -5  -4   2       65.63       71.38      2.65 o
  -4  -4   2       69.62       76.39      3.94 o
  -3  -4   2       86.67       95.91      2.17 o
  -2  -4   2        7.33        7.37      0.63 o
  -1  -4   2       12.17       13.04      0.70 o
   0  -4   2      138.91      140.08      2.30 o
   1  -4   2       72.97       96.35      1.97 o
   2  -4   2       20.32       22.63      0.98 o
   3  -4   2      560.35      548.86      5.25 o
   4  -4   2      384.39      346.34      4.36 o
   5  -4   2      367.07      359.23      4.62 o
   6  -4   2      156.02      155.10      3.82 o
   7  -4   2       42.56       35.01      5.33 o
   8  -4   2        8.87        8.69      3.83 o
   9  -4   2        2.18        4.15      3.63 o
  10  -4   2       11.50       12.06      3.59 o
  -9  -3   2        7.87       16.68      7.36 o
  -8  -3   2       11.08       17.28      6.76 o
  -7  -3   2      161.08      163.93     14.73 o
  -6  -3   2        8.39        8.41      4.81 o
  -5  -3   2      262.11      274.97      5.31 o
  -4  -3   2       41.67       34.40      2.09 o
  -3  -3   2        3.74        4.84      0.84 o
  -2  -3   2       18.68       19.83      1.01 o
  -1  -3   2     1781.64     1708.92     11.30 o
   0  -3   2      227.64      246.30      2.33 o
   1  -3   2       12.64       15.56      1.09 o
   2  -3   2       37.86       42.69      1.38 o
   3  -3   2     2865.34     3387.25     23.77 o
   4  -3   2      199.43      234.31      3.25 o
   5  -3   2      367.89      384.50      4.52 o
   6  -3   2      317.67      292.81      6.23 o
   7  -3   2       21.63       25.51      3.40 o
   8  -3   2        4.42        0.45      2.66 o
   9  -3   2        0.08        0.00      3.06 o
  10  -3   2       15.19       27.83      4.88 o
 -10  -2   2        2.74        0.30      6.46 o
  -9  -2   2        1.66        0.90      5.41 o
  -8  -2   2       19.79       12.47      6.31 o
  -7  -2   2        1.05        0.90      4.36 o
  -6  -2   2       22.02       26.29      5.71 o
  -5  -2   2       59.88       59.50      7.66 o
  -4  -2   2       74.42       87.65      2.53 o
  -3  -2   2     2270.07     2474.19     24.82 o
  -2  -2   2      220.85      223.79      2.50 o
  -1  -2   2        1.80        4.02      0.64 o
   0  -2   2      186.10      251.80      2.16 o
   1  -2   2       31.90       43.48      1.09 o
   2  -2   2      803.51      812.06      6.67 o
   3  -2   2     5866.96     6074.90     40.50 o
   4  -2   2      722.91      809.74      7.44 o
   5  -2   2      530.32      506.93      5.32 o
   6  -2   2       35.76       44.56      4.55 o
   7  -2   2       30.83       21.50      3.65 o
   8  -2   2       41.80       43.22      4.35 o
   9  -2   2        3.87        8.83      3.39 o
  10  -2   2        0.58        2.80      3.66 o
 -10  -1   2        0.36        0.38      2.24 o
  -9  -1   2       10.68        7.68      2.09 o
  -8  -1   2       16.16       16.18      7.06 o
  -7  -1   2        8.87       11.57      2.43 o
  -6  -1   2       19.61       18.12      2.04 o
  -5  -1   2       40.15       28.44      2.84 o
  -4  -1   2      390.12      421.06      6.18 o
  -3  -1   2     1253.24     1530.16     18.19 o
  -2  -1   2      253.28      256.72      4.01 o
  -1  -1   2      139.08      110.00      1.22 o
   0  -1   2     1084.18     1046.95      6.40 o
   1  -1   2      711.31      714.74     14.20 o
   2  -1   2     1439.16     1428.09     11.15 o
   3  -1   2     1074.78      979.91      8.24 o
   4  -1   2      193.34      161.88      3.09 o
   5  -1   2      280.45      261.44      4.94 o
   6  -1   2      113.98      110.21      4.70 o
   7  -1   2       29.76       25.55      3.25 o
   8  -1   2       14.98       17.06      2.95 o
   9  -1   2       22.63       25.37      4.36 o
  10  -1   2       19.61       24.90      4.72 o
 -10   0   2        0.75        2.70      2.01 o
  -9   0   2        4.70        5.17      1.88 o
  -8   0   2       39.03       36.05      2.73 o
  -7   0   2       32.56       33.39      3.59 o
  -6   0   2       62.09       57.14      2.56 o
  -5   0   2       31.02       26.00      3.83 o
  -4   0   2      317.38      285.42      4.23 o
  -3   0   2       19.79       19.75      1.09 o
  -2   0   2      362.05      428.90      4.51 o
  -1   0   2      452.39      383.53      2.97 o
   1   0   2     1284.82     1275.80     14.18 o
   2   0   2      229.97      270.73      2.94 o
   3   0   2      503.92      494.56      4.83 o
   4   0   2      606.97      674.89      8.06 o
   5   0   2      124.14      133.74      3.13 o
   6   0   2      176.75      188.70     10.83 o
   7   0   2       28.60       24.79      3.03 o
   8   0   2        3.25        5.67      2.45 o
   9   0   2       28.93       29.79      3.91 o
  10   0   2        3.03        4.39      3.50 o
 -10   1   2       12.99       18.06      3.26 o
  -9   1   2        0.09        1.31      1.87 o
  -8   1   2       50.74       48.53      3.33 o
  -7   1   2      626.74      612.13     10.24 o
  -6   1   2      282.84      245.77      8.09 o
  -5   1   2      761.38      723.56     11.39 o
  -4   1   2       92.92      107.53      2.23 o
  -3   1   2      680.78      717.85      7.58 o
  -2   1   2      223.23      254.65      2.18 o
  -1   1   2      278.35      338.13      3.01 o
   0   1   2     6377.16     6954.76    130.12 o
   1   1   2      935.82      997.40      7.61 o
   2   1   2       13.13       25.72      0.83 o
   3   1   2       22.78       27.71      1.18 o
   4   1   2      749.15      855.08      8.16 o
   5   1   2      124.70      147.78      2.52 o
   6   1   2       18.98       22.96      1.80 o
   7   1   2       20.61       22.66      2.75 o
   8   1   2        7.05        7.31      2.40 o
   9   1   2       27.12       28.77      3.58 o
  10   1   2        4.17        7.17      3.83 o
 -10   2   2       10.39        6.93      2.77 o
  -9   2   2        9.40       15.25      4.09 o
  -8   2   2       55.48       63.97      4.08 o
  -7   2   2       83.40       82.16      4.29 o
  -6   2   2      493.20      472.39      8.50 o
  -5   2   2        9.24        7.45      1.81 o
  -4   2   2       24.78       34.53      1.99 o
  -3   2   2     2864.80     2742.31     18.51 o
  -2   2   2      131.04      193.73      1.98 o
  -1   2   2     7559.57     7946.34    116.74 o
   0   2   2       26.77       23.50      0.77 o
   1   2   2      102.57      143.33      1.58 o
   2   2   2     1329.52     1317.70     12.33 o
   3   2   2      215.01      170.17      2.46 o
   4   2   2       10.41       10.97      1.17 o
   5   2   2      127.52      137.05      3.64 o
   6   2   2       98.87       93.81      2.78 o
   7   2   2      327.72      330.97      7.60 o
   8   2   2      469.93      470.51     15.82 o
   9   2   2        0.26        0.00      1.90 o
  10   2   2        8.58       10.68      3.42 o
 -10   3   2        3.85        5.64      2.99 o
  -9   3   2       28.44       26.95      3.38 o
  -8   3   2        0.40        0.00      1.81 o
  -7   3   2        2.70        2.90      2.36 o
  -6   3   2      270.35      237.78     11.17 o
  -5   3   2        4.77        5.06      1.25 o
  -4   3   2      677.52      621.28      5.94 o
  -3   3   2      316.74      289.24      3.21 o
  -2   3   2      270.40      205.73      2.63 o
  -1   3   2     2615.34     2613.94     17.77 o
   0   3   2        8.51        8.89      0.63 o
   2   3   2     1342.11     1297.84     12.47 o
   3   3   2      886.95      867.03      8.08 o
   4   3   2      569.58      534.69      6.79 o
   5   3   2        1.91        0.00      1.64 o
   6   3   2       74.60       80.92     10.89 o
   7   3   2      175.37      174.54      9.99 o
   8   3   2      264.77      277.03      7.09 o
   9   3   2        1.35        3.01      2.48 o
  10   3   2        0.72        0.00      5.56 o
  -9   4   2        5.36        4.30      2.55 o
  -8   4   2       37.04       33.44      3.50 o
  -7   4   2       31.52       31.10      3.17 o
  -6   4   2      514.44      495.68      9.95 o
  -5   4   2       50.69       48.25      1.77 o
  -4   4   2      933.38      892.63      7.71 o
  -3   4   2      146.12      133.38      2.20 o
  -2   4   2        1.17        4.56      0.73 o
  -1   4   2       73.66      101.46      1.83 o
   0   4   2       11.11       13.96      0.76 o
   1   4   2     9176.67    10015.87     88.19 o
   2   4   2     1969.48     1949.82     14.36 o
   3   4   2      223.54      245.44      4.00 o
   4   4   2      552.17      526.01      5.57 o
   5   4   2      108.81      116.33      2.70 o
   6   4   2       82.44       83.53     15.48 o
   7   4   2        1.78        2.00      2.63 o
   8   4   2       69.21       68.24      7.51 o
   9   4   2        0.47        0.00      3.29 o
  10   4   2        1.82        2.55      6.16 o
  -9   5   2       15.07       23.48      3.68 o
  -8   5   2        2.13        5.29      2.54 o
  -7   5   2        7.74        9.12      2.60 o
  -6   5   2       12.49        9.40      1.52 o
  -5   5   2      139.23      147.64      2.78 o
  -4   5   2       14.75       14.68      0.98 o
  -3   5   2       57.63       64.92      1.85 o
  -2   5   2      129.57       96.39      2.13 o
  -1   5   2      301.97      278.14      4.00 o
   0   5   2       24.99       26.37      1.41 o
   1   5   2     2687.40     2706.42     20.05 o
   2   5   2      216.96      238.69      2.66 o
   3   5   2      365.43      321.18      4.01 o
   4   5   2      212.58      206.39      3.59 o
   5   5   2       24.56       26.12      1.76 o
   6   5   2       79.17       76.57      2.55 o
   7   5   2        8.65       12.81      3.46 o
   8   5   2       55.93       51.94      5.95 o
   9   5   2       71.52       63.11     10.82 o
  10   5   2       15.27        9.32      6.76 o
  -9   6   2       31.30       31.50      4.37 o
  -8   6   2       13.65       13.00      3.31 o
  -7   6   2       48.51       52.96      6.68 o
  -6   6   2        7.35        6.12      1.54 o
  -5   6   2       13.88       16.83      1.75 o
  -4   6   2       41.10       47.43      1.71 o
  -3   6   2      486.58      518.97      5.63 o
  -2   6   2     1010.84     1078.98      9.94 o
  -1   6   2      195.45      202.80      2.96 o
   0   6   2      185.50      210.26      3.16 o
   1   6   2      213.46      179.08      4.81 o
   2   6   2     1405.70     1372.12     10.51 o
   3   6   2      290.18      299.46      4.55 o
   4   6   2      289.77      276.68      4.61 o
   5   6   2       49.01       47.36      1.84 o
   6   6   2        5.08        6.80      1.67 o
   7   6   2       17.73       17.02      2.55 o
   8   6   2        6.55        3.91      5.41 o
   9   6   2       40.48       51.09     10.07 o
  -9   7   2       47.65       77.95      8.29 o
  -8   7   2        8.47        8.22      2.92 o
  -7   7   2      105.96      116.16      5.02 o
  -6   7   2        3.16        1.32      1.53 o
  -5   7   2       72.22       79.45      3.14 o
  -4   7   2      263.34      264.39      4.02 o
  -3   7   2        6.88        9.93      1.15 o
  -2   7   2      227.44      244.14      5.78 o
  -1   7   2      100.31      106.84      2.28 o
   0   7   2       69.60       76.22      2.21 o
   1   7   2      216.61      214.62      3.39 o
   2   7   2       27.01       30.79      1.44 o
   3   7   2       87.67       85.17      1.94 o
   4   7   2       41.59       36.06      3.19 o
   5   7   2        0.00        1.61      1.18 o
   6   7   2        1.18        2.20      1.14 o
   7   7   2        8.70        8.31      4.58 o
   8   7   2       13.73       19.61      2.59 o
   9   7   2        2.48        5.86      5.41 o
  -8   8   2        7.56        7.68      4.15 o
  -7   8   2        9.67        7.72      2.37 o
  -6   8   2       40.67       34.02      3.35 o
  -5   8   2      126.87      128.81      4.95 o
  -4   8   2       32.22       29.71      1.89 o
  -3   8   2        4.60        4.00      0.99 o
  -2   8   2      350.11      340.62      5.04 o
  -1   8   2      162.65      166.87      3.25 o
   0   8   2      236.76      200.92      5.21 o
   1   8   2      146.38      153.47      3.05 o
   2   8   2       14.00       13.10      1.42 o
   3   8   2       39.08       42.51      1.71 o
   4   8   2        0.02        0.00      0.90 o
   5   8   2      225.30      236.95      5.37 o
   6   8   2       26.46       18.77      2.20 o
   7   8   2        3.38        2.62      2.25 o
   8   8   2        5.71        3.37      1.58 o
  -8   9   2        4.96        4.60      4.29 o
  -7   9   2        0.49        3.60      2.45 o
  -6   9   2        1.06        0.00      2.05 o
  -5   9   2       46.71       44.17      3.17 o
  -4   9   2       81.99       65.53      4.02 o
  -3   9   2      105.10      106.23      3.94 o
  -2   9   2       68.90       77.11      2.87 o
  -1   9   2      402.57      423.51      6.51 o
   0   9   2       33.89       34.45      2.01 o
   1   9   2        9.38       14.45      1.57 o
   2   9   2       72.68       75.34      2.69 o
   3   9   2       16.34       15.17      1.20 o
   4   9   2        2.41        1.73      1.17 o
   5   9   2       74.74       75.04      3.95 o
   6   9   2       11.68       11.71      2.22 o
   7   9   2        1.51        2.14      1.77 o
   8   9   2        0.09        6.12      3.53 o
  -7  10   2       12.49       16.05      4.83 o
  -6  10   2        0.22        5.63      5.41 o
  -5  10   2        3.38        0.00      2.48 o
  -4  10   2       53.54       50.76      4.28 o
  -3  10   2       21.42       23.59      3.08 o
  -2  10   2        8.62        5.82      2.39 o
  -1  10   2      202.64      200.73      9.07 o
   0  10   2        4.70        5.82      2.11 o
   1  10   2        9.88        9.87      1.82 o
   2  10   2       12.89        8.10      1.56 o
   3  10   2       47.66       50.29      2.11 o
   4  10   2        5.59        3.47      1.61 o
   5  10   2        0.23        1.68      1.45 o
   6  10   2        0.14        0.10      1.46 o
   7  10   2        0.25        0.77      2.12 o
   8  10   2        2.20        3.10      2.20 o
  -7  11   2        1.13        0.00      6.91 o
  -6  11   2        2.60       14.12      7.66 o
  -5  11   2       28.10       29.00      8.11 o
  -4  11   2       45.51       33.69      5.09 o
  -3  11   2        3.36        5.37      3.76 o
  -2  11   2       19.80       20.28      4.01 o
  -1  11   2        9.07       10.71      2.98 o
   0  11   2       28.65       34.07      3.48 o
   1  11   2        2.19        1.22      2.20 o
   2  11   2        8.59        7.54      2.16 o
   3  11   2        1.38        1.78      1.28 o
   4  11   2        0.01        0.28      1.69 o
   5  11   2        6.01        5.20      2.61 o
   6  11   2        8.32       15.57      2.97 o
   7  11   2        4.97        6.10      2.60 o
  -6  12   2        3.18        3.16      6.46 o
  -5  12   2        0.20        6.46      6.16 o
  -4  12   2        1.02        3.42      3.98 o
  -3  12   2       12.67       15.61      4.33 o
  -2  12   2       11.02       13.55      4.08 o
  -1  12   2        6.80        6.55      3.34 o
   0  12   2        5.52        8.03      3.08 o
   1  12   2        6.12        6.66      2.60 o
   2  12   2        1.31        0.59      2.06 o
   3  12   2        0.21        0.58      2.24 o
   4  12   2       16.76       16.54      3.27 o
   5  12   2        1.48        0.41      3.76 o
   6  12   2        0.33        0.00      3.31 o
  -5  13   2        1.27        0.00      6.16 o
  -4  13   2        7.22        0.00      5.33 o
  -3  13   2        0.05        0.00      3.25 o
  -2  13   2        0.14        0.00      3.91 o
  -1  13   2       30.06       42.82      9.02 o
   0  13   2        5.59        6.31      4.36 o
   1  13   2        1.21        4.11      2.77 o
   2  13   2        2.40        0.18      2.85 o
   3  13   2        4.33        8.41      4.66 o
   4  13   2        0.64        0.30      3.76 o
   5  13   2        5.77        0.00      4.51 o
  -3  14   2        0.00        0.00      3.39 o
  -2  14   2        5.59        7.33      4.21 o
  -1  14   2        8.35        4.81      5.11 o
   0  14   2        0.25        0.00      4.06 o
   1  14   2        0.07        0.58      6.01 o
   2  14   2        0.06        0.00      3.76 o
   3  14   2        0.59        0.00      4.06 o
   4  14   2        0.02        3.76      4.51 o
   0  15   2        0.40        0.90      4.66 o
   1  15   2        1.41        0.00      4.36 o
  -2 -13   3        1.62        1.95      4.81 o
  -1 -13   3        1.21        4.81      4.96 o
   0 -13   3        9.94       14.27      5.71 o
   1 -13   3        4.47        7.66      5.41 o
   2 -13   3        4.53        8.11      5.71 o
   3 -13   3        2.17        0.00      3.55 o
  -4 -12   3        0.00        6.46      4.51 o
  -3 -12   3       12.71       15.93      5.41 o
  -2 -12   3        0.02        0.75      4.51 o
  -1 -12   3        5.55        8.45      2.95 o
   0 -12   3       28.02       21.49      6.31 o
   1 -12   3        0.05        5.41      5.11 o
   2 -12   3        0.17        0.92      3.50 o
   3 -12   3        0.01        0.00      3.18 o
   4 -12   3        0.29        0.42      6.91 o
   5 -12   3       16.12       34.26      9.47 o
  -5 -11   3        0.65       10.52      4.96 o
  -4 -11   3        0.00        0.00      3.91 o
  -3 -11   3        0.45        0.00      3.31 o
  -2 -11   3        4.77        1.87      2.18 o
  -1 -11   3        5.43        3.40      2.53 o
   0 -11   3       13.20        9.34      3.11 o
   1 -11   3       34.17       22.54      4.47 o
   2 -11   3        0.50        3.11      6.01 o
   3 -11   3        0.06        5.36      3.82 o
   4 -11   3        0.04        0.00      3.91 o
   5 -11   3        1.33        0.00      6.16 o
   6 -11   3        4.48        7.06      7.06 o
  -6 -10   3        0.25        0.00      3.61 o
  -5 -10   3       11.94        6.61      4.81 o
  -4 -10   3       17.64       25.84      5.26 o
  -3 -10   3        0.00        0.00      3.31 o
  -2 -10   3        3.82        1.99      1.96 o
  -1 -10   3       17.75       16.62      3.59 o
   0 -10   3       53.36       59.33      5.34 o
   1 -10   3       23.50       28.60      3.39 o
   2 -10   3        4.06        6.64      6.01 o
   3 -10   3       17.86       26.76      6.99 o
   4 -10   3       78.21       95.74      7.92 o
   5 -10   3        9.68       20.85      4.68 o
   6 -10   3        4.56        0.00      5.56 o
   7 -10   3        0.25        1.65      6.16 o
  -7  -9   3        1.81        0.00      3.31 o
  -6  -9   3        0.01        0.66      4.43 o
  -5  -9   3        0.26        0.33      1.44 o
  -4  -9   3       16.47       23.96      4.06 o
  -3  -9   3        7.60       14.12      4.21 o
  -2  -9   3        9.27        7.60      2.10 o
  -1  -9   3        0.21        1.40      2.05 o
   0  -9   3       21.68       16.77      2.57 o
   1  -9   3      249.43      272.71      7.97 o
   2  -9   3       17.98       18.95      3.36 o
   3  -9   3       25.27       30.67      6.46 o
   4  -9   3        1.71        0.00      2.84 o
   5  -9   3        1.91        4.90      3.32 o
   6  -9   3        5.45        7.36      6.46 o
   7  -9   3        5.30        0.00      3.97 o
  -7  -8   3       15.56       12.65      6.01 o
  -6  -8   3        0.39        0.00      2.27 o
  -5  -8   3       32.21       32.92      2.37 o
  -4  -8   3       11.15       13.90      1.76 o
  -3  -8   3       16.62       16.65      2.36 o
  -2  -8   3        2.08        4.01      1.57 o
  -1  -8   3      151.27      157.69      4.26 o
   0  -8   3        6.71        5.96      1.65 o
   1  -8   3        5.43        1.50      1.26 o
   2  -8   3       72.10       68.49      3.62 o
   3  -8   3      184.38      177.78      4.83 o
   4  -8   3       70.16       76.33      4.97 o
   5  -8   3        0.08        3.27      3.22 o
   6  -8   3        1.46        3.01      2.79 o
   7  -8   3        3.37        9.54      3.23 o
   8  -8   3        3.60        0.00      5.86 o
  -8  -7   3        3.63        2.92      2.76 o
  -7  -7   3        2.43        0.60      1.77 o
  -6  -7   3        1.86        4.13      1.78 o
  -5  -7   3        0.32        1.37      1.55 o
  -4  -7   3      358.24      357.55      5.88 o
  -3  -7   3      448.35      467.30      7.23 o
  -2  -7   3       17.37       16.93      1.55 o
  -1  -7   3       51.47       47.46      2.61 o
   0  -7   3       66.09       66.41      2.76 o
   1  -7   3      162.20      168.50      3.19 o
   2  -7   3        5.62        9.18      1.32 o
   3  -7   3      269.47      262.81      4.66 o
   4  -7   3      101.01      111.18      4.12 o
   5  -7   3        1.98        1.24      1.86 o
   6  -7   3        2.65        0.10      2.53 o
   7  -7   3        6.30        1.58      2.55 o
   8  -7   3        0.72        0.00      4.81 o
   9  -7   3       16.89       30.50      9.17 o
  -8  -6   3        1.80        3.87      2.66 o
  -7  -6   3       39.15       46.15      2.96 o
  -6  -6   3       60.85       54.51      4.53 o
  -5  -6   3       31.91       33.98      2.59 o
  -4  -6   3      138.53      121.37      3.94 o
  -3  -6   3       32.07       31.37      1.61 o
  -2  -6   3      322.56      304.44      3.90 o
  -1  -6   3      116.66      106.34      2.67 o
   0  -6   3        0.06        0.00      0.60 o
   1  -6   3        5.13        7.67      0.99 o
   2  -6   3        4.72        5.39      1.16 o
   3  -6   3       56.73       51.82      2.20 o
   4  -6   3       39.40       44.59      1.98 o
   5  -6   3       46.01       53.09      3.28 o
   6  -6   3        0.08        4.77      1.67 o
   7  -6   3        9.01       14.56      2.51 o
   8  -6   3       25.21       35.05     12.17 o
   9  -6   3        2.88        1.62      3.61 o
  -9  -5   3        0.03        2.85      6.01 o
  -8  -5   3        5.89        5.54      2.54 o
  -7  -5   3       34.88       42.20      3.84 o
  -6  -5   3       13.11       13.49      1.66 o
  -5  -5   3       63.45       60.61      3.95 o
  -4  -5   3      134.17      123.98      3.76 o
  -3  -5   3       41.42       38.24      2.02 o
  -2  -5   3        7.24        7.30      0.82 o
  -1  -5   3      229.36      252.61      4.65 o
   0  -5   3      447.34      500.23      5.18 o
   1  -5   3       71.25       67.43      2.10 o
   2  -5   3       38.55       32.75      1.61 o
   3  -5   3      191.11      167.10      2.57 o
   4  -5   3      101.51      104.36      2.70 o
   5  -5   3        8.93        6.85      1.20 o
   6  -5   3       24.21       15.19      2.10 o
   7  -5   3       70.67       80.61      4.66 o
   8  -5   3        0.45        1.74      2.33 o
   9  -5   3       14.54       18.47      3.52 o
  -9  -4   3        4.07       12.77      7.66 o
  -7  -4   3      213.82      196.23      6.75 o
  -6  -4   3       40.36       41.07      3.53 o
  -5  -4   3        8.64        9.27      1.03 o
  -4  -4   3       10.44       13.00      2.04 o
  -3  -4   3      110.73      108.39      2.36 o
  -2  -4   3      246.47      275.42      3.12 o
  -1  -4   3       96.10       92.64      2.34 o
   0  -4   3      202.04      203.63      3.01 o
   1  -4   3       23.96       26.35      1.22 o
   2  -4   3       54.60       63.07      2.53 o
   3  -4   3       30.86       30.21      1.58 o
   4  -4   3       68.63       69.62      2.15 o
   5  -4   3       91.16       80.11      2.52 o
   6  -4   3       14.82       13.71      1.65 o
   7  -4   3       13.40       10.68      1.53 o
   8  -4   3        0.26        0.00      2.76 o
   9  -4   3       35.79       39.61      5.84 o
  10  -4   3        1.14        0.00      3.50 o
  -9  -3   3       32.59       36.36      9.77 o
  -8  -3   3        0.60        0.00      5.41 o
  -7  -3   3        8.75        6.31      4.28 o
  -6  -3   3       37.10       39.70      3.24 o
  -5  -3   3      130.21      126.15      3.62 o
  -4  -3   3      463.08      472.26      5.75 o
  -3  -3   3       67.28       87.21      2.05 o
  -2  -3   3        0.09        0.00      0.53 o
  -1  -3   3       15.22       22.67      0.97 o
   0  -3   3      239.61      138.34      1.74 o
   1  -3   3        4.13        1.19      0.53 o
   2  -3   3      123.13      107.59      2.05 o
   3  -3   3     1525.26     1801.74     13.81 o
   4  -3   3       12.15       10.78      1.04 o
   5  -3   3        2.33        4.43      0.95 o
   6  -3   3        4.82        2.88      1.15 o
   7  -3   3      112.32       88.31      5.58 o
   8  -3   3        1.80        0.00      2.21 o
   9  -3   3        0.71        0.00      5.03 o
  10  -3   3        1.58        0.92      3.61 o
  -9  -2   3       15.54        0.00      5.86 o
  -8  -2   3        1.76        1.82      2.55 o
  -7  -2   3        0.59        0.00      4.21 o
  -6  -2   3      121.17      132.92      5.06 o
  -5  -2   3      103.28      112.15      3.13 o
  -4  -2   3      337.49      430.83      5.27 o
  -3  -2   3     1372.40     1310.32     12.67 o
  -2  -2   3      143.65      120.40      2.06 o
  -1  -2   3      839.78      945.52      6.72 o
   0  -2   3     1924.61     2259.80     14.06 o
   1  -2   3     4946.69     4498.04     31.71 o
   2  -2   3     2742.62     2333.30     19.36 o
   3  -2   3      297.88      293.87      3.58 o
   4  -2   3      148.57      163.44      2.81 o
   5  -2   3       38.74       39.48      2.27 o
   6  -2   3       25.23       33.30      2.55 o
   7  -2   3      133.21      116.10      5.86 o
   8  -2   3        0.00        0.88      2.42 o
   9  -2   3        0.52        0.00      3.78 o
  10  -2   3       10.94       13.47      4.28 o
  -9  -1   3        0.94        0.00      1.49 o
  -8  -1   3        0.11        0.00      2.28 o
  -7  -1   3       79.89       81.02      4.82 o
  -6  -1   3       92.90       91.36     10.67 o
  -5  -1   3       87.35       96.07      2.96 o
  -4  -1   3        0.04        0.00      1.08 o
  -3  -1   3      457.81      578.99      6.22 o
  -2  -1   3     1087.78     1103.72      8.93 o
  -1  -1   3       72.48       57.42      1.01 o
   0  -1   3      396.11      271.71      2.54 o
   1  -1   3      820.08     1138.95     12.77 o
   2  -1   3       10.43       29.86      1.54 o
   3  -1   3       91.53       64.52      2.09 o
   4  -1   3     1135.41     1254.87     10.62 o
   5  -1   3        0.30        0.99      1.29 o
   6  -1   3       38.37       32.20      3.62 o
   7  -1   3      133.39      143.17      6.08 o
   8  -1   3       15.14       16.88      3.12 o
   9  -1   3       45.55       44.10      4.47 o
  10  -1   3       10.60       10.82      5.56 o
 -10   0   3        2.55        2.77      3.53 o
  -9   0   3        1.39        1.32      1.86 o
  -8   0   3        0.49        1.23      1.51 o
  -7   0   3       77.14       69.94      4.66 o
  -6   0   3        1.09        3.34      1.24 o
  -5   0   3       29.69       23.45      2.05 o
  -4   0   3       18.99       18.56      1.08 o
  -3   0   3      218.21      247.36      3.42 o
  -2   0   3      219.07      244.90      2.12 o
  -1   0   3        0.87        0.57      0.35 o
   0   0   3      328.37      308.24      2.70 o
   1   0   3     1009.19      831.35      7.54 o
   2   0   3      994.56      765.88      7.18 o
   3   0   3       29.07       33.06      1.24 o
   4   0   3     5540.64     6210.31     50.76 o
   5   0   3      107.24      127.78      2.89 o
   6   0   3       72.57       78.82      4.06 o
   7   0   3       41.09       34.41      3.53 o
   8   0   3        8.17       17.52      2.98 o
   9   0   3       29.73       32.80      3.99 o
  10   0   3        9.30        5.24      3.05 o
 -10   1   3        4.78        4.03      2.46 o
  -9   1   3        0.00        0.00      1.83 o
  -8   1   3       41.06       41.98      3.14 o
  -7   1   3      178.90      178.45      5.01 o
  -6   1   3       35.97       42.53      2.71 o
  -5   1   3       17.07       15.13      1.64 o
  -4   1   3       36.98       42.21      1.68 o
  -3   1   3     3352.77     3843.94     31.16 o
  -2   1   3      869.05      859.19      6.94 o
  -1   1   3       11.69       11.73      0.70 o
   0   1   3     2385.26     2444.94     15.40 o
   1   1   3     4245.14     3999.82     28.41 o
   2   1   3        4.49        2.94      0.70 o
   3   1   3     1296.33     1305.32     11.71 o
   4   1   3        6.77       10.83      1.24 o
   5   1   3      173.84      167.02      4.53 o
   6   1   3      187.78      191.02      5.52 o
   7   1   3       61.75       67.42      5.37 o
   8   1   3       26.50       34.09      3.86 o
   9   1   3        4.40        7.00      2.63 o
  10   1   3        0.06        0.00      2.53 o
 -10   2   3       16.93       14.86      3.22 o
  -9   2   3        4.04        8.76      2.51 o
  -8   2   3        4.19        4.53      2.38 o
  -7   2   3       92.31      109.24      4.47 o
  -6   2   3      180.57      172.00      4.92 o
  -5   2   3        1.16        3.02      1.03 o
  -4   2   3       13.36       28.62      1.66 o
  -3   2   3       11.08       17.66      0.84 o
  -2   2   3      491.85      463.19      4.22 o
  -1   2   3      576.90      626.21      5.74 o
   0   2   3     4060.88     4082.53     39.35 o
   1   2   3     1007.77     1195.77      8.17 o
   2   2   3      927.22      954.54      8.26 o
   3   2   3        0.02        0.21      0.78 o
   4   2   3       36.98       42.36      1.75 o
   5   2   3        0.41        0.88      0.72 o
   6   2   3        4.46        4.26      1.28 o
   7   2   3      261.64      255.51      7.81 o
   8   2   3       13.19       13.01      2.56 o
   9   2   3        0.10        0.00      2.11 o
  10   2   3        6.75        8.12      4.64 o
  -9   3   3        7.20        9.77      3.47 o
  -8   3   3        0.39        0.00      1.86 o
  -7   3   3        3.23        6.08      2.12 o
  -6   3   3      435.33      416.26      8.55 o
  -5   3   3      345.50      371.56      6.03 o
  -4   3   3       34.22       48.38      2.13 o
  -3   3   3       83.78       85.09      1.80 o
  -2   3   3      728.00      796.39      6.92 o
  -1   3   3      841.75      747.26      6.53 o
   0   3   3     3186.58     3230.37     22.90 o
   1   3   3    15685.54    15025.63    302.62 o
   2   3   3       21.52       26.20      1.13 o
   3   3   3       70.03       75.41      2.13 o
   4   3   3        0.62        1.50      0.74 o
   5   3   3      162.20      180.32      6.69 o
   6   3   3       48.98       54.25      2.31 o
   7   3   3       39.13       51.16      3.33 o
   8   3   3       65.85       71.59      4.62 o
   9   3   3        3.95        3.32      2.41 o
  10   3   3        5.32        7.06      3.72 o
  -9   4   3        1.23        2.38      2.45 o
  -8   4   3       16.35       10.32      2.56 o
  -7   4   3       22.74       25.06      3.05 o
  -6   4   3     1499.54     1539.57     22.61 o
  -5   4   3      285.78      263.96      4.04 o
  -4   4   3       35.90       40.11      1.90 o
  -3   4   3      488.69      518.09      5.02 o
  -2   4   3       93.71       81.49      2.02 o
  -1   4   3      144.57      153.46      4.65 o
   0   4   3       48.90       47.25      1.23 o
   1   4   3     3117.16     3097.59     20.99 o
   2   4   3       96.77       93.81      1.49 o
   3   4   3        4.65        5.69      1.04 o
   4   4   3       18.12       14.52      1.28 o
   5   4   3      192.37      179.53      3.74 o
   6   4   3        0.44        0.00      1.60 o
   7   4   3        8.39        6.39      1.82 o
   8   4   3        7.90        1.84      2.10 o
   9   4   3        0.53        2.34      3.27 o
  10   4   3        3.47        0.15      5.71 o
  -9   5   3        0.82        0.11      2.58 o
  -8   5   3       42.97       35.81      4.10 o
  -7   5   3       12.98        6.75      2.72 o
  -6   5   3       23.47       22.38      1.98 o
  -5   5   3       28.00       28.82      1.87 o
  -4   5   3       21.00       19.55      1.12 o
  -3   5   3      359.81      329.00      4.22 o
  -2   5   3      221.73      241.61      3.17 o
  -1   5   3      440.97      416.54      5.50 o
   0   5   3      299.12      310.29      3.26 o
   1   5   3        2.75        8.90      1.58 o
   2   5   3      531.53      526.41      4.77 o
   3   5   3      217.65      219.57      3.62 o
   4   5   3        1.07        0.77      0.97 o
   5   5   3       11.72       14.40      1.62 o
   6   5   3        8.86        6.29      1.62 o
   7   5   3        4.84        5.72      2.76 o
   8   5   3       94.20      104.96      4.41 o
   9   5   3        5.92        2.95      5.18 o
  10   5   3        2.30        4.96      5.71 o
  -9   6   3       17.43       26.65      4.31 o
  -8   6   3        1.88        5.03      2.60 o
  -7   6   3        9.80       10.65      2.71 o
  -6   6   3        0.01        0.00      1.20 o
  -5   6   3       55.94       54.30      2.63 o
  -4   6   3        6.00        7.36      1.03 o
  -3   6   3       85.31       98.35      2.49 o
  -2   6   3      298.49      287.03      4.08 o
  -1   6   3        1.65        0.80      0.69 o
   0   6   3       72.44       70.12      1.81 o
   1   6   3      217.79      240.06      2.95 o
   2   6   3     3571.19     3663.42     25.22 o
   3   6   3       26.24       29.02      1.26 o
   4   6   3        0.74        1.19      0.80 o
   5   6   3       12.41       14.52      1.82 o
   6   6   3       89.31       83.52      5.48 o
   7   6   3        0.32        0.00      1.59 o
   8   6   3        0.06        0.00      1.81 o
   9   6   3        3.07        3.46      4.81 o
  -9   7   3       10.79       20.09     16.15 o
  -8   7   3       16.67       17.47      3.54 o
  -7   7   3        3.44        4.88      2.38 o
  -6   7   3        0.53        0.15      2.36 o
  -5   7   3      226.94      208.46      4.90 o
  -4   7   3        7.22        6.21      1.11 o
  -3   7   3       99.65      109.45      2.66 o
  -2   7   3       40.79       36.86      1.77 o
  -1   7   3      442.13      428.77      4.91 o
   0   7   3       68.60       65.54      2.15 o
   1   7   3      250.81      234.46      3.10 o
   2   7   3       14.16       16.43      1.72 o
   3   7   3       12.68       12.19      0.90 o
   4   7   3       24.03       24.12      1.99 o
   5   7   3       30.14       34.13      2.66 o
   6   7   3       30.23       30.34      2.13 o
   7   7   3        5.87        9.34      1.40 o
   8   7   3        4.99        3.91      2.55 o
  -8   8   3        1.07        0.00      3.87 o
  -7   8   3        4.66        4.84      2.19 o
  -6   8   3        2.14        0.73      1.96 o
  -5   8   3       57.67       55.02      2.81 o
  -4   8   3       10.25       13.05      1.62 o
  -3   8   3       13.27       14.29      1.67 o
  -2   8   3        7.87        4.73      1.06 o
  -1   8   3      304.84      317.38      4.31 o
   0   8   3        5.06        4.90      1.02 o
   1   8   3       62.25       64.26      2.32 o
   2   8   3       47.71       48.43      1.89 o
   3   8   3       47.56       47.40      2.80 o
   4   8   3        9.35        6.94      1.16 o
   5   8   3       17.84       19.01      3.49 o
   6   8   3       12.58        9.07      1.75 o
   7   8   3        0.22        0.00      1.44 o
   8   8   3       12.86       11.85      1.91 o
   9   8   3        2.02        0.75      2.10 o
  -8   9   3        1.73        3.50      4.39 o
  -7   9   3        5.49        1.08      2.78 o
  -6   9   3        0.78        1.46      2.05 o
  -5   9   3       53.47       48.34      3.48 o
  -4   9   3       11.17       13.01      1.90 o
  -3   9   3       23.44       28.94      2.53 o
  -2   9   3       63.02       59.80      2.74 o
  -1   9   3       42.33       41.66      2.18 o
   0   9   3       95.88       93.40      3.22 o
   1   9   3        2.09        2.25      1.11 o
   2   9   3        0.81        0.04      0.95 o
   3   9   3        9.00        9.11      1.93 o
   4   9   3       15.27       14.46      1.68 o
   5   9   3        0.99        0.00      1.14 o
   6   9   3        2.44        0.40      2.10 o
   7   9   3        0.28        1.31      1.75 o
   8   9   3        4.61        2.13      1.84 o
  -7  10   3       10.33       16.01      7.36 o
  -6  10   3        4.90        0.89      2.51 o
  -5  10   3        7.71        6.26      2.29 o
  -4  10   3       13.15       11.85      2.29 o
  -3  10   3       94.86      103.90      7.29 o
  -2  10   3       67.39       80.90      6.32 o
  -1  10   3       55.03       54.15      3.12 o
   0  10   3       34.96       40.63      2.89 o
   1  10   3        0.22        0.00      1.36 o
   2  10   3       27.85       31.66      2.61 o
   3  10   3        4.08        2.39      1.23 o
   4  10   3       17.60       18.59      2.99 o
   5  10   3        0.00        0.00      1.35 o
   6  10   3        1.29        0.58      1.34 o
   7  10   3        0.61        0.45      1.81 o
   8  10   3        0.03        0.00      2.10 o
  -7  11   3        3.35        5.41      6.91 o
  -6  11   3        9.34        0.90      6.01 o
  -5  11   3        0.34        0.00      5.71 o
  -4  11   3        4.15        2.50      4.96 o
  -3  11   3       10.58        6.38      2.50 o
  -2  11   3        1.72        0.00      2.93 o
  -1  11   3       31.93       40.71      4.14 o
   0  11   3      102.69       97.58      5.15 o
   1  11   3       64.16       68.00      4.27 o
   2  11   3        0.32        0.00      1.46 o
   3  11   3        2.83        4.33      1.48 o
   4  11   3        0.47        1.06      1.70 o
   5  11   3        3.30        5.73      1.86 o
   6  11   3        0.27        0.34      1.70 o
   7  11   3        0.42        0.15      2.22 o
  -6  12   3        9.75        1.80      6.16 o
  -5  12   3        2.10        0.00      5.56 o
  -4  12   3       18.85       22.67      5.11 o
  -3  12   3       15.40       15.33      5.41 o
  -2  12   3        0.46        4.68      3.25 o
  -1  12   3        3.17        2.53      2.99 o
   0  12   3       21.47       27.11      3.36 o
   1  12   3        5.46        5.25      2.73 o
   2  12   3       41.94       42.04      3.45 o
   3  12   3       17.16       13.41      2.41 o
   4  12   3        0.23        0.52      2.20 o
   5  12   3        0.01        0.90      2.70 o
   6  12   3        0.47        7.51      4.21 o
  -5  13   3        0.74        0.00      5.71 o
  -4  13   3       13.89       12.63      4.76 o
  -3  13   3        0.70        0.00      5.03 o
  -2  13   3        1.69        0.00      3.21 o
  -1  13   3        9.97       11.11      6.99 o
   0  13   3        3.55        3.16      4.36 o
   1  13   3        1.64        1.84      2.49 o
   2  13   3        3.01        3.81      2.35 o
   3  13   3        0.00        0.00      3.46 o
   4  13   3        0.01        0.00      3.61 o
   5  13   3        1.53        2.70      4.06 o
  -3  14   3        4.86        5.29      4.21 o
  -2  14   3        0.77        0.00      5.63 o
  -1  14   3        2.01        5.41      4.66 o
   0  14   3        2.12        0.00      4.06 o
   1  14   3        2.95        5.32      3.72 o
   2  14   3        4.19        9.06      3.82 o
   3  14   3        0.48        5.86      4.96 o
   4  14   3        0.97        4.96      4.51 o
  -1  15   3       13.73       14.57      6.01 o
   0  15   3        1.10        0.00      4.36 o
   1  15   3        0.34        1.50      4.51 o
   2  15   3        0.01        0.15      4.96 o
  -1 -13   4       13.24       10.07      6.01 o
   0 -13   4        0.25        1.20      5.41 o
   1 -13   4        6.11        7.66      5.41 o
   2 -13   4        1.71        7.36      6.16 o
  -3 -12   4        1.37        0.00      4.06 o
  -2 -12   4        6.25       11.12      5.56 o
  -1 -12   4        0.07        2.29      2.81 o
   0 -12   4       15.49       27.20      7.21 o
   1 -12   4       31.07       33.81      7.36 o
   2 -12   4        6.35        3.46      4.96 o
   3 -12   4        1.30        4.77      4.23 o
   4 -12   4        3.05        3.63      4.51 o
  -5 -11   4       36.90       42.07      7.81 o
  -4 -11   4        0.04        0.30      4.36 o
  -3 -11   4        2.10        2.70      3.91 o
  -2 -11   4        0.61        2.95      2.76 o
  -1 -11   4        8.30       11.11      6.46 o
   0 -11   4       68.12       66.11      5.48 o
   1 -11   4       49.81       34.86      7.51 o
   2 -11   4       23.52       19.30      4.73 o
   3 -11   4       10.43       12.93      7.89 o
   4 -11   4        0.03        0.00      3.55 o
   5 -11   4        0.02        7.21      6.46 o
  -6 -10   4        2.06        7.21      4.66 o
  -5 -10   4       18.81       13.82      5.41 o
  -4 -10   4        5.32       11.72      5.26 o
  -3 -10   4       14.45       18.78      5.11 o
  -2 -10   4        6.26        4.99      2.17 o
  -1 -10   4        4.24        5.24      2.45 o
   0 -10   4       80.00       83.69      5.84 o
   1 -10   4        6.93        6.66      3.53 o
   2 -10   4        0.42        0.00      3.10 o
   3 -10   4       53.78       64.96      6.46 o
   4 -10   4        1.97        3.83      3.65 o
   5 -10   4       14.05        5.24      6.39 o
   6 -10   4        0.09        2.10      6.61 o
  -6  -9   4        0.64        0.00      3.01 o
  -5  -9   4        1.44        5.06      1.97 o
  -4  -9   4       16.63       11.27      4.51 o
  -3  -9   4        7.70        2.25      3.76 o
  -2  -9   4       26.90       25.32      3.91 o
  -1  -9   4        8.06        5.78      2.26 o
   0  -9   4       48.45       56.17      3.92 o
   1  -9   4       94.91      100.52      5.49 o
   2  -9   4      197.39      190.08      8.66 o
   3  -9   4      331.07      308.66     10.97 o
   4  -9   4        3.44        7.09      3.64 o
   5  -9   4       13.29       10.99      4.28 o
   6  -9   4        1.00        3.46      5.86 o
   7  -9   4        8.69       14.27      6.61 o
  -7  -8   4        0.73        3.39      2.92 o
  -6  -8   4       11.17        7.45      3.18 o
  -5  -8   4        0.04        2.37      1.67 o
  -4  -8   4      257.18      302.29      7.09 o
  -3  -8   4        5.05        0.00      2.12 o
  -2  -8   4      157.18      146.24      4.41 o
  -1  -8   4       18.78       18.08      2.20 o
   0  -8   4       10.00       13.13      2.05 o
   1  -8   4       24.71       26.87      3.04 o
   2  -8   4      199.34      219.67      5.69 o
   3  -8   4      246.48      218.85      6.85 o
   4  -8   4        0.95        0.00      2.67 o
   5  -8   4        0.16        0.83      3.03 o
   6  -8   4       10.43       12.32      4.45 o
   7  -8   4        0.01        1.21      2.91 o
   8  -8   4        9.91       14.88      7.21 o
  -8  -7   4        9.28       13.24      3.53 o
  -7  -7   4        0.12        0.00      2.51 o
  -6  -7   4        1.73        2.66      5.56 o
  -5  -7   4       14.59       14.14      1.63 o
  -4  -7   4       22.29       29.48      4.99 o
  -3  -7   4      254.79      266.15      6.18 o
  -2  -7   4        0.72        0.55      1.44 o
  -1  -7   4        0.78        0.00      1.20 o
   0  -7   4      234.41      216.22      4.91 o
   1  -7   4        0.36        3.01      1.06 o
   2  -7   4        0.88        0.60      1.14 o
   3  -7   4        4.52        7.58      1.52 o
   4  -7   4        0.10        0.00      1.79 o
   5  -7   4        6.01        6.28      2.12 o
   6  -7   4       13.54       13.22      3.36 o
   7  -7   4        0.46        0.00      2.41 o
   8  -7   4        7.06       10.52      6.61 o
  -8  -6   4       19.20        4.51      6.16 o
  -7  -6   4       20.58       26.10      3.82 o
  -6  -6   4       48.67       57.88      6.99 o
  -5  -6   4       65.55       61.64      4.95 o
  -4  -6   4        0.51        0.00      2.39 o
  -3  -6   4      180.07      173.33      4.19 o
  -2  -6   4      109.91      107.14      2.41 o
  -1  -6   4     1054.94     1069.86     14.76 o
   0  -6   4       44.91       40.60      2.18 o
   1  -6   4       10.26       14.50      1.20 o
   2  -6   4        5.74        2.31      0.94 o
   3  -6   4       69.83       60.37      3.66 o
   4  -6   4      206.88      187.57      4.62 o
   5  -6   4       17.69       22.50      3.36 o
   6  -6   4       17.42       15.11      2.50 o
   7  -6   4       17.83       18.02      3.20 o
   8  -6   4        0.00        0.00      4.21 o
   9  -6   4        9.40       11.27      6.61 o
  -8  -5   4       10.76        6.96      5.56 o
  -7  -5   4       27.78       30.14      8.19 o
  -6  -5   4       28.40       30.73      3.98 o
  -5  -5   4      213.40      224.26      7.44 o
  -4  -5   4       40.29       50.39      4.03 o
  -3  -5   4       15.07       15.35      1.37 o
  -2  -5   4      287.71      286.73      3.86 o
  -1  -5   4      441.83      466.36      5.91 o
   0  -5   4       47.16       50.74      1.35 o
   1  -5   4      265.30      272.55      3.50 o
   2  -5   4      503.85      514.02      6.11 o
   3  -5   4       25.71       23.08      1.53 o
   4  -5   4      243.02      235.82      4.86 o
   5  -5   4        4.24        4.17      1.24 o
   6  -5   4        3.50        5.32      1.75 o
   7  -5   4        9.56        7.10      1.86 o
   8  -5   4       21.99       32.98      4.87 o
   9  -5   4        3.10        4.27      4.36 o
  -9  -4   4       13.45       11.27      7.21 o
  -8  -4   4       17.21       15.79      1.99 o
  -7  -4   4       35.01       33.30      2.37 o
  -6  -4   4        7.18        6.73      1.47 o
  -5  -4   4        9.15        7.36      2.36 o
  -4  -4   4       22.80       29.46      3.09 o
  -3  -4   4       79.83       73.13      3.43 o
  -2  -4   4      133.67      128.66      2.16 o
  -1  -4   4        0.84        1.96      0.74 o
   0  -4   4      630.75      642.86      5.21 o
   1  -4   4       20.40       20.26      1.03 o
   2  -4   4      308.62      334.16      4.43 o
   3  -4   4        1.01        0.00      0.81 o
   4  -4   4       17.16       19.28      1.57 o
   5  -4   4      365.31      395.38      5.19 o
   6  -4   4        5.98        8.79      1.59 o
   7  -4   4      125.41      101.10      5.32 o
   8  -4   4        6.31        8.37      3.71 o
   9  -4   4        0.78        3.23      3.61 o
  10  -4   4        0.02        0.00      3.56 o
  -9  -3   4        5.71        2.80      1.98 o
  -8  -3   4        1.68        2.40      1.47 o
  -7  -3   4        3.00        4.12      1.56 o
  -6  -3   4       86.63       80.59      6.89 o
  -5  -3   4       46.81       40.79      2.17 o
  -4  -3   4       28.29       23.92      2.65 o
  -3  -3   4      202.43      227.23      6.52 o
  -2  -3   4        0.36        0.42      0.54 o
  -1  -3   4      764.63      742.94      6.31 o
   0  -3   4     2862.41     2900.84     18.82 o
   1  -3   4       21.50       20.16      1.09 o
   2  -3   4        0.39        0.00      0.67 o
   3  -3   4      251.63      284.12      4.12 o
   4  -3   4       60.21       71.18      2.15 o
   5  -3   4       31.49       24.45      1.63 o
   6  -3   4       20.39       17.51      1.66 o
   7  -3   4       92.11       83.92      5.38 o
   8  -3   4       15.50       17.79      3.36 o
   9  -3   4        7.41        5.93      3.14 o
  10  -3   4        0.11        1.66      3.87 o
  -9  -2   4       15.37       17.70      3.83 o
  -8  -2   4        9.40       12.81      2.86 o
  -7  -2   4       12.86        7.45      2.73 o
  -6  -2   4       78.66       67.62      2.62 o
  -5  -2   4       11.59       10.95      1.41 o
  -4  -2   4       15.17       18.85      1.52 o
  -3  -2   4        0.06        0.00      0.58 o
  -2  -2   4      231.87      192.36      2.15 o
  -1  -2   4     1572.07     1717.22     11.72 o
   0  -2   4      135.18      160.81      1.95 o
   1  -2   4      391.84      290.91      3.28 o
   2  -2   4      175.69      127.36      2.45 o
   3  -2   4       54.96       61.22      2.11 o
   4  -2   4      175.31      147.13      2.65 o
   5  -2   4       12.38       13.92      1.17 o
   6  -2   4        0.33        0.00      1.09 o
   7  -2   4       13.13       16.06      2.97 o
   8  -2   4        9.24        2.03      2.51 o
   9  -2   4        3.97        5.28      2.85 o
  10  -2   4        4.32        7.75      4.25 o
  -9  -1   4        2.15        1.90      1.85 o
  -8  -1   4       14.59       15.61      2.01 o
  -7  -1   4       56.23       61.53      2.89 o
  -6  -1   4       66.60       56.75      3.77 o
  -5  -1   4       14.21       14.34      1.52 o
  -4  -1   4      653.60      771.71      8.59 o
  -3  -1   4      252.98      249.20      3.76 o
  -2  -1   4      755.10      740.54      6.28 o
  -1  -1   4      163.54      122.96      1.59 o
   0  -1   4       32.53       44.73      1.08 o
   1  -1   4       54.55       40.53      1.73 o
   2  -1   4      744.27      727.17      6.89 o
   3  -1   4       16.78       28.74      1.64 o
   4  -1   4       56.69       70.70      1.98 o
   5  -1   4      269.99      280.39      4.38 o
   6  -1   4      317.99      325.80      6.31 o
   7  -1   4        9.50        9.60      6.20 o
   8  -1   4       67.44       56.91      5.69 o
   9  -1   4        2.51        0.00      2.41 o
  10  -1   4        4.04        3.10      3.29 o
  -9   0   4        0.14        0.00      1.75 o
  -8   0   4       29.38       32.71      2.74 o
  -7   0   4        1.76        1.24      1.47 o
  -6   0   4      467.79      450.93      7.89 o
  -5   0   4      103.57       83.70      6.09 o
  -4   0   4      513.90      573.94      6.96 o
  -3   0   4       43.93       51.01      1.57 o
  -2   0   4      205.76      254.55      3.08 o
  -1   0   4      381.59      313.87      2.87 o
   0   0   4     1308.77     1207.55      8.49 o
   1   0   4        4.28       10.38      0.88 o
   2   0   4      241.85      183.26      2.95 o
   3   0   4      143.24      184.46      3.04 o
   4   0   4      551.07      601.22      6.40 o
   5   0   4        1.38        0.89      1.14 o
   6   0   4      291.37      291.72      9.30 o
   7   0   4       95.66      102.18      5.27 o
   8   0   4       66.97       72.21      7.52 o
   9   0   4        2.38        0.42      2.54 o
  10   0   4        2.20        7.09      3.08 o
  -9   1   4       11.90       12.75      2.59 o
  -8   1   4        0.82        0.00      1.70 o
  -7   1   4        1.50        0.00      2.06 o
  -6   1   4       15.15       10.56      1.85 o
  -5   1   4       42.26       49.82      2.22 o
  -4   1   4      220.60      253.57      4.64 o
  -3   1   4       44.71       43.76      1.45 o
  -2   1   4      883.16      998.23      8.73 o
  -1   1   4      472.24      618.32      5.49 o
   0   1   4       96.03      173.30      2.14 o
   1   1   4      433.39      407.06      3.86 o
   2   1   4      465.76      438.90      4.91 o
   3   1   4      270.00      325.81      4.04 o
   4   1   4     2619.47     2791.83     31.03 o
   5   1   4       33.43       32.68      2.05 o
   6   1   4      205.54      192.33      4.70 o
   7   1   4       90.37       97.48      5.02 o
   8   1   4       12.17       10.03      3.37 o
   9   1   4       15.28       19.31      5.26 o
  10   1   4        0.70        0.00      2.64 o
  -9   2   4        6.02        4.39      2.24 o
  -8   2   4        7.81        6.71      2.82 o
  -7   2   4       53.00       53.25      4.37 o
  -6   2   4       76.47       67.41      6.54 o
  -5   2   4        0.57        0.00      1.19 o
  -4   2   4      134.70      124.69      3.27 o
  -3   2   4      692.72      738.86      6.99 o
  -2   2   4      972.82     1169.25      8.64 o
  -1   2   4      656.55      702.84      6.17 o
   0   2   4     1112.20      993.90     16.49 o
   1   2   4      122.76      157.13      1.95 o
   2   2   4       22.49       26.48      1.10 o
   3   2   4     1632.71     1546.92     12.95 o
   4   2   4        4.94        5.38      1.26 o
   5   2   4      423.43      440.05      6.65 o
   6   2   4      100.91       99.13      4.50 o
   7   2   4        5.65        3.43      1.98 o
   8   2   4        4.65        0.46      2.08 o
   9   2   4       10.90        8.32      3.38 o
  10   2   4        0.70        0.00      2.56 o
  -9   3   4        0.08        0.00      2.08 o
  -8   3   4        5.92        5.98      2.49 o
  -7   3   4       62.22       76.43      4.51 o
  -6   3   4        8.75        8.05      2.16 o
  -5   3   4       52.16       47.09      2.55 o
  -4   3   4       26.66       24.97      1.22 o
  -3   3   4      377.55      359.62      4.19 o
  -2   3   4        0.49        0.21      0.51 o
  -1   3   4       37.97       37.43      1.33 o
   0   3   4      356.16      294.89      4.32 o
   1   3   4     2379.86     2686.61     17.52 o
   2   3   4       49.98       65.16      1.48 o
   3   3   4      209.86      206.48      2.79 o
   4   3   4      146.86      155.27      4.41 o
   5   3   4       41.50       38.13      2.15 o
   6   3   4        2.67        4.94      1.44 o
   7   3   4      103.44       99.33      4.65 o
   8   3   4        2.41        5.84      2.55 o
   9   3   4       14.58       17.15      3.00 o
  10   3   4       11.55       13.92      3.07 o
  -9   4   4       30.47       33.12      3.85 o
  -8   4   4        0.30        0.00      2.05 o
  -7   4   4       16.42       17.50      4.09 o
  -6   4   4      336.74      339.70     14.98 o
  -5   4   4       70.71       62.41      2.03 o
  -4   4   4      703.03      667.86      6.84 o
  -3   4   4        0.04        1.11      0.70 o
  -2   4   4      311.39      356.68      3.81 o
  -1   4   4      466.37      512.26      5.26 o
   0   4   4       20.86       17.50      0.88 o
   1   4   4     3683.60     3626.09     23.37 o
   2   4   4       79.68      100.74      1.72 o
   3   4   4        2.80        2.06      0.61 o
   4   4   4       12.13       10.99      2.02 o
   5   4   4      244.19      262.25      7.00 o
   6   4   4       31.55       36.45      2.82 o
   7   4   4        1.71        1.49      1.77 o
   8   4   4        5.53        6.66      2.24 o
   9   4   4        2.37        0.00      2.17 o
  10   4   4       21.00       28.88      3.90 o
  -9   5   4       27.06       23.77      3.84 o
  -8   5   4        0.17        0.00      2.00 o
  -7   5   4       88.53       87.27      5.20 o
  -6   5   4      258.20      250.57      7.27 o
  -5   5   4      153.93      160.33      4.40 o
  -4   5   4      287.17      289.13      4.25 o
  -3   5   4       76.85       95.30      2.32 o
  -2   5   4      566.99      509.18      5.14 o
  -1   5   4      154.72      146.62      2.71 o
   0   5   4     1415.03     1397.05     10.54 o
   1   5   4       39.73       34.40      1.42 o
   2   5   4       40.37       45.43      1.39 o
   3   5   4      286.01      245.44      2.73 o
   4   5   4       26.82       23.60      1.60 o
   5   5   4        0.61        0.00      1.36 o
   6   5   4       42.71       38.77      6.91 o
   7   5   4        1.04        2.14      2.07 o
   8   5   4       52.28       54.04      4.25 o
   9   5   4       65.83       81.79     11.04 o
  -9   6   4        3.99        3.46      3.19 o
  -8   6   4        2.08        0.00      2.30 o
  -7   6   4       24.63       21.62      5.42 o
  -6   6   4       46.29       44.61      2.96 o
  -5   6   4        3.51        1.80      1.32 o
  -4   6   4      103.91      111.35      2.46 o
  -3   6   4      348.76      351.37      4.34 o
  -2   6   4       22.28       26.40      1.35 o
  -1   6   4      528.37      472.52      5.97 o
   0   6   4      186.42      203.19      2.71 o
   1   6   4        6.33        9.09      0.83 o
   2   6   4     4782.90     4868.69     33.09 o
   3   6   4      353.28      353.39      3.76 o
   4   6   4       63.14       69.58      4.25 o
   5   6   4       83.67       88.77      5.26 o
   6   6   4       28.15       29.15      7.36 o
   7   6   4       46.27       52.29      3.90 o
   8   6   4       53.35       48.66      8.34 o
   9   6   4       62.43       63.86      5.26 o
  -8   7   4        4.22       12.18      3.34 o
  -7   7   4        4.69        4.19      1.68 o
  -6   7   4       32.67       31.44      2.65 o
  -5   7   4      150.78      134.91      4.39 o
  -4   7   4       70.61       70.59      2.40 o
  -3   7   4      168.50      160.61      3.14 o
  -2   7   4      140.61      140.21      4.31 o
  -1   7   4       10.10       12.78      1.52 o
   0   7   4      321.65      339.27      4.47 o
   1   7   4       40.28       41.41      2.03 o
   2   7   4     2861.67     3040.57     21.81 o
   3   7   4       96.04       88.93      2.48 o
   4   7   4       82.89       78.37      2.18 o
   5   7   4       42.89       44.16      2.56 o
   6   7   4        6.35        1.25      2.35 o
   7   7   4       54.80       52.22      4.09 o
   8   7   4        0.02        0.00      5.86 o
   9   7   4       16.63       18.03      3.46 o
  -8   8   4        1.31        4.28      4.03 o
  -7   8   4        2.71        2.43      3.46 o
  -6   8   4        1.88        1.97      2.01 o
  -5   8   4      105.09       99.01      3.32 o
  -4   8   4       99.65      105.45      3.18 o
  -3   8   4       32.57       35.58      2.76 o
  -2   8   4       20.19       17.87      1.41 o
  -1   8   4      110.37      103.84      2.55 o
   0   8   4        0.06        0.00      0.90 o
   1   8   4       89.03      103.97      2.63 o
   2   8   4      430.38      439.34      5.11 o
   3   8   4        5.69        5.95      0.98 o
   4   8   4      135.30      114.14      4.19 o
   5   8   4       37.01       33.26      2.77 o
   6   8   4        6.35        6.39      1.70 o
   7   8   4       22.16       18.74      2.77 o
   8   8   4        1.37        0.05      1.61 o
   9   8   4        4.68        3.78      3.76 o
  -8   9   4        0.16        0.00      4.66 o
  -7   9   4       21.49       26.28      5.43 o
  -6   9   4        9.53        4.56      2.34 o
  -5   9   4       14.85       18.48      2.57 o
  -4   9   4       20.88       13.64      2.08 o
  -3   9   4        0.01        1.50      1.47 o
  -2   9   4      230.33      231.26      4.36 o
  -1   9   4      197.56      209.00      3.97 o
   0   9   4       67.82       68.25      2.50 o
   1   9   4        0.78        1.30      1.04 o
   2   9   4       13.87       14.81      1.37 o
   3   9   4      190.53      184.68      3.39 o
   4   9   4       55.34       51.23      2.88 o
   5   9   4       88.40       89.70      4.51 o
   6   9   4        0.12        1.82      1.59 o
   7   9   4        7.20        9.87      2.25 o
   8   9   4        0.72        0.00      1.80 o
   9   9   4        6.70        6.58      2.28 o
  -7  10   4        2.05        3.07      4.15 o
  -6  10   4       19.07       26.97      3.50 o
  -5  10   4       11.56       12.27      2.67 o
  -4  10   4       36.78       35.54      2.88 o
  -3  10   4       70.64       79.73      6.32 o
  -2  10   4       78.13       96.67      6.89 o
  -1  10   4      102.66      103.02      3.84 o
   0  10   4        1.02        1.27      1.57 o
   1  10   4        0.00        0.00      1.26 o
   2  10   4        7.69        4.13      1.32 o
   3  10   4       21.95       18.14      1.58 o
   4  10   4        1.37        0.00      1.38 o
   5  10   4       16.20       14.31      1.82 o
   6  10   4        4.61        4.79      1.48 o
   7  10   4        0.66        0.00      3.38 o
   8  10   4        2.02        3.95      2.18 o
  -6  11   4        8.05        9.17      6.76 o
  -5  11   4       10.70       10.10      2.77 o
  -4  11   4       46.73       57.91      4.79 o
  -3  11   4        0.17        0.00      3.46 o
  -2  11   4        4.26        1.71      2.68 o
  -1  11   4       45.89       45.47      5.02 o
   0  11   4        1.06        3.19      2.15 o
   1  11   4       10.74       10.09      2.32 o
   2  11   4       47.38       50.24      3.33 o
   3  11   4       15.34        9.19      1.91 o
   4  11   4       13.73       21.77      2.28 o
   5  11   4        0.00        3.99      2.22 o
   6  11   4       10.32       10.43      2.12 o
   7  11   4        1.40        0.00      2.12 o
  -6  12   4        3.84        0.30      6.16 o
  -5  12   4        0.80        4.06      6.46 o
  -4  12   4       17.93       20.34      5.33 o
  -3  12   4       12.03        9.06      3.59 o
  -2  12   4       17.67       10.65      3.78 o
  -1  12   4       12.29       15.96      4.03 o
   0  12   4       37.79       39.59      4.45 o
   1  12   4       19.38       17.90      3.37 o
   2  12   4        1.36        3.16      2.00 o
   3  12   4        1.18        1.04      2.09 o
   4  12   4        0.14        0.00      2.28 o
   5  12   4        0.71        1.41      2.38 o
   6  12   4       12.72       16.04      3.14 o
   7  12   4        1.89        0.45      3.61 o
  -5  13   4        0.73        0.00      5.56 o
  -4  13   4        0.00        2.20      4.28 o
  -3  13   4       11.89       14.25      4.48 o
  -2  13   4       20.56       24.13      5.05 o
  -1  13   4        1.26        0.00      2.84 o
   0  13   4       24.79       28.85      6.31 o
   1  13   4        1.24        0.00      2.39 o
   2  13   4        2.64        1.63      2.18 o
   3  13   4        0.89        0.59      2.60 o
   4  13   4        2.97        0.75      4.21 o
   5  13   4        1.37        3.01      4.36 o
   6  13   4        1.25        0.00      3.76 o
  -3  14   4        8.04       12.15      4.65 o
  -2  14   4        3.00        7.59      4.17 o
  -1  14   4        8.55       11.72      5.11 o
   0  14   4        8.68       12.47      5.41 o
   1  14   4        2.32        3.61      4.66 o
   2  14   4        1.19        0.00      2.57 o
   3  14   4        3.99        0.30      4.51 o
   4  14   4        2.64        0.00      4.06 o
  -1  15   4        1.90        4.51      4.81 o
   0  15   4        0.28        7.66      4.96 o
   1  15   4        1.96        0.00      4.36 o
   2  15   4        0.01        1.80      4.51 o
  -2 -12   5        0.60        0.00      4.21 o
  -1 -12   5        0.95        6.31      4.66 o
   0 -12   5        5.65       11.12      5.26 o
   1 -12   5        4.22        0.45      5.71 o
   2 -12   5        0.79        1.20      5.71 o
   3 -12   5        0.00        0.00      3.94 o
  -4 -11   5        0.68        5.11      4.96 o
  -3 -11   5        0.24        0.00      3.91 o
  -2 -11   5        0.12        0.00      4.36 o
  -1 -11   5        2.24        1.59      3.46 o
   0 -11   5       10.60        2.39      3.97 o
   1 -11   5        2.49        1.95      4.51 o
   2 -11   5        1.89        0.00      3.65 o
   3 -11   5        0.30        0.00      5.03 o
   4 -11   5        6.78       10.77      4.40 o
   5 -11   5       11.87       14.73      8.26 o
  -5 -10   5        0.55        0.00      4.21 o
  -4 -10   5       11.57       19.68      5.71 o
  -3 -10   5        0.04        3.46      3.91 o
  -2 -10   5        0.46        0.00      2.41 o
  -1 -10   5       13.17       11.04      2.91 o
   0 -10   5        0.61        2.33      6.43 o
   1 -10   5        6.15        8.11      3.61 o
   2 -10   5       48.65       54.91      7.21 o
   3 -10   5        4.17        3.17      3.54 o
   4 -10   5        7.10        6.14      4.51 o
   5 -10   5        0.08        2.54      3.79 o
   6 -10   5        1.43        4.36      6.16 o
  -6  -9   5        2.06        3.61      4.21 o
  -5  -9   5        7.46        4.67      5.33 o
  -4  -9   5       42.74       47.93      7.21 o
  -3  -9   5        3.64        3.76      3.76 o
  -2  -9   5       30.19       38.72      3.41 o
  -1  -9   5       38.59       39.34      5.41 o
   0  -9   5       32.42       34.24      3.99 o
   1  -9   5      148.27      145.24      6.22 o
   2  -9   5       31.56       30.14      6.16 o
   3  -9   5       13.83       17.64      4.33 o
   4  -9   5       13.02        8.11      3.89 o
   5  -9   5        6.17        5.10      4.04 o
   6  -9   5        6.30        0.00      4.96 o
   7  -9   5        6.20        8.87      7.36 o
  -6  -8   5       12.09       14.94      3.61 o
  -5  -8   5       21.33       17.86      2.48 o
  -4  -8   5       99.52      110.22      4.92 o
  -3  -8   5       22.15       17.44      4.13 o
  -2  -8   5       25.30       23.81      3.57 o
  -1  -8   5       50.40       43.76      3.95 o
   0  -8   5        0.03        0.00      1.72 o
   1  -8   5      271.09      264.91      7.43 o
   2  -8   5      102.44       99.18      7.43 o
   3  -8   5       12.59       18.66      3.69 o
   4  -8   5       20.68       29.73      4.73 o
   5  -8   5        1.56        2.51      8.64 o
   6  -8   5       13.29       11.72      6.46 o
   7  -8   5       12.10       23.50      7.59 o
   8  -8   5        1.04        3.46      6.31 o
  -7  -7   5        0.06        1.90      2.80 o
  -6  -7   5        8.82       11.81      3.53 o
  -5  -7   5        0.04        0.00      1.57 o
  -4  -7   5       47.10       40.31      3.06 o
  -3  -7   5      133.80      140.24      4.67 o
  -2  -7   5       79.92       81.38      3.20 o
  -1  -7   5       78.82       78.82      2.82 o
   0  -7   5       23.66       20.02      2.15 o
   1  -7   5        5.26        4.87      1.65 o
   2  -7   5      115.53      134.93      3.55 o
   3  -7   5       24.13       25.08      2.60 o
   4  -7   5       34.26       48.24      4.00 o
   5  -7   5       59.18       76.22      4.83 o
   6  -7   5        5.34        4.71      2.88 o
   7  -7   5       22.47       26.17      4.13 o
   8  -7   5        2.03        4.96      6.01 o
  -8  -6   5        2.41        1.09      3.09 o
  -7  -6   5       22.17       27.45      4.88 o
  -6  -6   5       18.69       19.64      3.72 o
  -5  -6   5       24.17       26.47      2.65 o
  -4  -6   5       76.73       73.59      3.42 o
  -3  -6   5        3.30        0.00      1.61 o
  -2  -6   5        4.61        3.58      1.06 o
  -1  -6   5        0.47        0.83      1.05 o
   0  -6   5       14.29       13.84      1.83 o
   1  -6   5       26.04       23.52      1.46 o
   2  -6   5      172.82      157.54      2.99 o
   3  -6   5      235.88      211.87      4.14 o
   4  -6   5       67.92       60.18      5.86 o
   5  -6   5        1.15        0.28      1.71 o
   6  -6   5        3.74       12.29      2.70 o
   7  -6   5       15.61        7.67      2.96 o
   8  -6   5        0.01        0.00      5.11 o
   9  -6   5       10.45        7.96      6.61 o
  -8  -5   5        6.86        6.37      7.96 o
  -7  -5   5       24.71       23.47     10.07 o
  -6  -5   5      113.60      118.98      6.53 o
  -5  -5   5        5.74        3.50      2.47 o
  -4  -5   5      170.75      168.56      4.19 o
  -3  -5   5       27.43       28.44      2.14 o
  -2  -5   5       71.37       73.59      2.11 o
  -1  -5   5       80.58      103.08      2.53 o
   0  -5   5        0.36        0.12      0.59 o
   1  -5   5      163.31      185.62      4.12 o
   2  -5   5       65.40       72.31      2.09 o
   3  -5   5      118.39      116.24      3.32 o
   4  -5   5      151.50      156.08      3.72 o
   5  -5   5      167.05      165.76      5.03 o
   6  -5   5       12.15        8.61      2.36 o
   7  -5   5        1.89        2.67      2.01 o
   8  -5   5        1.96        0.00      2.45 o
   9  -5   5        0.03        2.25      4.96 o
  -8  -4   5        7.98        7.01      2.70 o
  -7  -4   5       17.75       14.43      4.28 o
  -6  -4   5        3.77        3.86      3.38 o
  -5  -4   5       25.47       22.74      7.59 o
  -4  -4   5       45.25       46.13      6.31 o
  -3  -4   5      232.88      219.94      4.03 o
  -2  -4   5      103.27       97.46      2.11 o
  -1  -4   5      109.24      116.81      2.16 o
   0  -4   5      360.95      365.93      3.66 o
   1  -4   5      383.38      430.72      5.48 o
   2  -4   5      168.31      158.30      2.99 o
   3  -4   5      211.92      253.28      4.52 o
   4  -4   5      847.30      827.40      9.99 o
   5  -4   5      131.77      131.14      3.32 o
   6  -4   5       23.21       25.24      2.53 o
   7  -4   5        0.90        4.94      1.64 o
   8  -4   5        8.86        6.27      2.91 o
   9  -4   5        0.24        1.57      2.83 o
  -9  -3   5        5.26        7.60      4.13 o
  -8  -3   5       11.35       10.33      2.43 o
  -7  -3   5        1.73        0.80      1.52 o
  -6  -3   5       54.61       51.88      7.34 o
  -5  -3   5        0.02        1.49      1.38 o
  -4  -3   5      285.82      257.25      7.76 o
  -3  -3   5      877.67      845.62     10.72 o
  -2  -3   5       49.29       36.62      1.39 o
  -1  -3   5      186.16      164.37      2.48 o
   0  -3   5      685.44      788.86      5.85 o
   1  -3   5      304.92      301.12      6.06 o
   2  -3   5      124.89      137.47      2.85 o
   3  -3   5       96.63       82.51      2.90 o
   4  -3   5       39.44       32.60      1.85 o
   5  -3   5       20.70       23.44      1.75 o
   6  -3   5      100.51      105.75      3.36 o
   7  -3   5        0.51        0.11      1.19 o
   8  -3   5        3.63        2.54      2.46 o
   9  -3   5       29.63       33.66      4.51 o
  10  -3   5        5.34        2.68      3.29 o
  -9  -2   5        4.95        4.75      1.92 o
  -8  -2   5        7.91        5.56      2.59 o
  -7  -2   5       36.21       42.07      6.09 o
  -6  -2   5       18.21       15.91      1.98 o
  -5  -2   5      154.05      147.61      4.02 o
  -4  -2   5       71.60       73.46      3.38 o
  -3  -2   5        3.15        7.70      1.16 o
  -2  -2   5      815.49      826.63      6.82 o
  -1  -2   5      137.76      140.06      1.97 o
   0  -2   5      329.06      321.20      3.17 o
   1  -2   5     1417.51     1483.78     12.84 o
   2  -2   5      603.97      632.32      7.06 o
   3  -2   5       16.17        9.21      1.11 o
   4  -2   5      146.01      117.76      2.83 o
   5  -2   5        8.57        9.98      1.21 o
   6  -2   5       15.69       12.15      1.51 o
   7  -2   5       10.18        5.77      2.55 o
   8  -2   5       16.87       14.91      3.25 o
   9  -2   5       16.28       10.71      3.42 o
  10  -2   5        7.69        5.07      3.43 o
  -9  -1   5        0.63        1.82      1.99 o
  -8  -1   5        0.01        0.00      1.64 o
  -7  -1   5        1.83        0.00      1.80 o
  -6  -1   5      123.66      104.20      3.69 o
  -5  -1   5        3.00        2.62      1.24 o
  -4  -1   5       20.49       17.67      1.40 o
  -3  -1   5       42.77       39.28      2.82 o
  -2  -1   5      350.95      405.79      3.70 o
  -1  -1   5     1515.99     1630.82     11.26 o
   0  -1   5      331.89      368.25      3.60 o
   1  -1   5       10.70        7.12      0.92 o
   2  -1   5       25.58       26.33      1.53 o
   3  -1   5        0.53        0.00      0.82 o
   4  -1   5        2.15        4.38      1.06 o
   5  -1   5      135.32      119.27      2.84 o
   6  -1   5      301.67      303.94      6.03 o
   7  -1   5       18.93       21.47      3.20 o
   8  -1   5        0.25        0.40      2.32 o
   9  -1   5        1.61        0.00      2.64 o
  10  -1   5       20.41       23.34      4.91 o
  -9   0   5        5.36        8.22      2.43 o
  -8   0   5        5.52        2.11      1.93 o
  -7   0   5       28.45       27.97      3.26 o
  -6   0   5      117.49      125.29      8.19 o
  -5   0   5       57.28       53.63      2.67 o
  -4   0   5      230.53      209.79      3.88 o
  -3   0   5     1395.29     1331.77     13.83 o
  -2   0   5      125.00      198.86      2.46 o
  -1   0   5      102.74      132.61      1.97 o
   0   0   5      577.39      606.73      5.07 o
   1   0   5       25.40       39.28      1.79 o
   2   0   5      111.16       91.81      1.97 o
   3   0   5       63.76       64.63      2.13 o
   4   0   5     1440.31     1679.90     15.00 o
   5   0   5       32.61       31.80      1.90 o
   6   0   5        0.25        2.10      2.06 o
   7   0   5       11.09        6.80      2.28 o
   8   0   5       15.68       14.70      3.12 o
   9   0   5        1.09        0.00      2.51 o
  10   0   5        0.65        0.00      2.90 o
  -9   1   5       19.03       26.95      3.60 o
  -8   1   5       30.96       30.70      3.09 o
  -7   1   5        0.69        0.26      1.62 o
  -6   1   5        0.96        0.25      1.45 o
  -5   1   5      323.82      324.66      6.67 o
  -4   1   5      133.54      142.94      4.80 o
  -3   1   5      622.94      824.11      7.15 o
  -2   1   5     2024.14     2023.37     15.30 o
  -1   1   5      792.64      692.31      5.39 o
   0   1   5      539.25      595.59      5.31 o
   1   1   5     1027.41     1106.36      9.21 o
   2   1   5     1355.94     1264.94     11.56 o
   3   1   5      565.09      475.45      5.56 o
   4   1   5      995.19     1000.61      9.58 o
   5   1   5       55.91       53.95      3.00 o
   6   1   5        6.67        5.35      2.39 o
   7   1   5        0.92        0.00      1.98 o
   8   1   5       43.17       36.26      7.75 o
   9   1   5        1.91        4.20      2.58 o
  10   1   5        0.47        0.00      2.69 o
  -9   2   5       17.01       18.46      3.16 o
  -8   2   5       16.62       15.70      2.66 o
  -7   2   5        3.16        2.34      1.82 o
  -6   2   5       31.46       30.75      3.77 o
  -5   2   5       47.46       42.14      2.88 o
  -4   2   5      197.72      210.95      4.19 o
  -3   2   5      226.85      259.53      3.35 o
  -2   2   5      609.56      715.46      5.51 o
  -1   2   5      199.71      199.11      2.63 o
   0   2   5        2.05        1.68      0.72 o
   1   2   5      769.37      732.99      6.19 o
   2   2   5      495.45      539.60      5.43 o
   3   2   5      480.34      551.35      6.53 o
   4   2   5      370.80      337.80      4.14 o
   5   2   5      226.72      218.06      5.02 o
   6   2   5       44.16       36.82      3.81 o
   7   2   5        6.15        6.73      4.65 o
   8   2   5       45.02       48.16      4.16 o
   9   2   5        0.00        0.00      2.35 o
  10   2   5        6.55        5.71      2.86 o
  -9   3   5        0.12        3.58      3.34 o
  -8   3   5        0.03        0.00      1.79 o
  -7   3   5        0.49        0.30      1.69 o
  -6   3   5      122.04      111.75      4.66 o
  -5   3   5       60.95       72.43      4.86 o
  -4   3   5        1.00        2.00      0.72 o
  -3   3   5       80.67       76.22      3.34 o
  -2   3   5      237.17      238.44      2.87 o
  -1   3   5      177.78      202.84      2.60 o
   0   3   5      661.08      665.37      8.01 o
   1   3   5     1759.12     1804.86     12.48 o
   2   3   5       12.89       10.72      0.92 o
   3   3   5      343.54      342.06      4.31 o
   4   3   5       13.77       11.49      1.27 o
   5   3   5     1598.26     1712.28     20.46 o
   6   3   5       27.15       34.96      3.61 o
   7   3   5       40.26       41.20      4.16 o
   8   3   5       61.88       69.36      5.30 o
   9   3   5        1.08        0.00      5.11 o
  10   3   5        4.06        4.66      4.66 o
  -9   4   5       17.23       22.96      3.75 o
  -8   4   5        0.08        0.00      2.07 o
  -7   4   5        7.78       12.03      2.60 o
  -6   4   5      534.30      526.94     10.57 o
  -5   4   5       71.11       70.02      2.79 o
  -4   4   5       20.29       26.15      1.47 o
  -3   4   5        0.62        1.33      0.65 o
  -2   4   5      490.94      552.26      5.30 o
  -1   4   5       99.80       85.34      2.05 o
   0   4   5      190.39      212.69      3.28 o
   1   4   5      264.75      304.07      3.26 o
   2   4   5      397.73      404.70      4.17 o
   3   4   5        0.67        1.67      0.62 o
   4   4   5      307.05      279.16      5.50 o
   5   4   5      236.19      273.25      5.41 o
   6   4   5      139.70      141.74      5.75 o
   7   4   5       18.09       17.98      4.81 o
   8   4   5        0.75        2.09      2.59 o
   9   4   5       10.56       12.12      4.88 o
  10   4   5       10.00       14.67      3.48 o
  -9   5   5        0.22        0.00      3.57 o
  -8   5   5       18.61       19.82      3.23 o
  -7   5   5        1.41        3.35      2.92 o
  -6   5   5        3.78        7.13      2.38 o
  -5   5   5      272.17      289.44      5.11 o
  -4   5   5       35.46       32.65      1.75 o
  -3   5   5        8.18       10.75      1.08 o
  -2   5   5        5.38       14.00      1.28 o
  -1   5   5       63.24       60.42      4.25 o
   0   5   5       31.03       48.05      1.96 o
   1   5   5      155.34      150.02      2.24 o
   2   5   5       82.95       95.05      2.37 o
   3   5   5       63.01       71.14      1.89 o
   4   5   5       28.38       22.09      1.98 o
   5   5   5        0.16        0.00      1.35 o
   6   5   5       95.59       88.42      4.81 o
   7   5   5        9.59        7.38      2.70 o
   8   5   5      193.94      218.30     11.64 o
   9   5   5       10.08       13.33      4.81 o
  10   5   5        7.72        7.91      3.36 o
  -8   6   5       23.72       25.99      3.86 o
  -7   6   5        1.01        0.00      3.82 o
  -6   6   5        9.14        8.35      1.61 o
  -5   6   5      211.58      199.37      4.57 o
  -4   6   5       65.81       70.87      2.02 o
  -3   6   5       74.63       75.14      2.13 o
  -2   6   5      199.28      195.45      3.17 o
  -1   6   5       51.46       54.23      2.45 o
   0   6   5       78.00       64.64      1.80 o
   1   6   5     1400.80     1345.36     10.80 o
   2   6   5     4550.71     4621.56     31.70 o
   3   6   5        2.47        1.55      0.80 o
   4   6   5        1.83        0.69      0.72 o
   5   6   5       25.07       27.92      3.09 o
   6   6   5        5.81        8.53      2.30 o
   7   6   5        2.40        0.22      2.18 o
   8   6   5       92.35       87.95      5.37 o
   9   6   5        1.45        4.78      4.13 o
  -8   7   5        1.37        0.00      3.50 o
  -7   7   5        2.92        1.96      2.43 o
  -6   7   5        0.15        0.00      1.43 o
  -5   7   5      768.65      807.01     11.50 o
  -4   7   5       90.20       89.30      2.41 o
  -3   7   5        3.53        4.02      1.00 o
  -2   7   5       54.17       52.98      2.16 o
  -1   7   5       42.36       36.08      1.95 o
   0   7   5        7.29        7.30      0.96 o
   1   7   5       37.60       45.91      1.71 o
   2   7   5        0.10        3.02      1.12 o
   3   7   5      376.85      414.12      4.60 o
   4   7   5       11.12       10.02      1.14 o
   5   7   5       25.15       19.18      2.42 o
   6   7   5       19.52       20.93      2.26 o
   7   7   5        5.03        7.01      2.57 o
   8   7   5        2.63        2.28      2.55 o
   9   7   5        0.16        4.51      3.01 o
  -8   8   5        2.84        0.00      3.93 o
  -7   8   5        4.98        3.99      3.87 o
  -6   8   5        1.11        0.00      2.24 o
  -5   8   5        9.93        7.27      1.77 o
  -4   8   5       40.63       44.04      2.36 o
  -3   8   5       23.89       17.43      1.47 o
  -2   8   5      147.82      138.79      5.18 o
  -1   8   5        4.99        4.50      1.12 o
   0   8   5      156.66      148.18      2.98 o
   1   8   5       21.89       21.94      1.56 o
   2   8   5        7.63        7.56      1.17 o
   3   8   5      140.97      122.59      2.54 o
   4   8   5        0.51        0.69      1.11 o
   5   8   5       25.33       25.01      1.71 o
   6   8   5        0.05        0.00      1.42 o
   7   8   5        1.79        1.08      1.64 o
   8   8   5        0.05        1.85      1.77 o
   9   8   5       14.46       11.38      2.33 o
  -7   9   5       16.69       27.11      5.68 o
  -6   9   5        1.38        2.21      2.25 o
  -5   9   5        0.04        0.00      1.57 o
  -4   9   5       28.05       25.28      2.26 o
  -3   9   5        7.49        9.30      1.85 o
  -2   9   5      142.73      145.85      3.87 o
  -1   9   5      113.99       96.78      3.93 o
   0   9   5       38.07       37.87      2.31 o
   1   9   5       11.56        7.35      1.30 o
   2   9   5        1.15        1.32      1.02 o
   3   9   5      529.92      527.99      7.71 o
   4   9   5        2.47        0.00      1.38 o
   5   9   5        4.05        3.24      1.31 o
   6   9   5        2.45        3.53      1.27 o
   7   9   5        1.20        1.04      1.86 o
   8   9   5        2.78        2.70      2.22 o
   9   9   5        1.27        0.00      2.16 o
  -7  10   5        1.07        0.00      3.79 o
  -6  10   5        1.87        4.29      2.54 o
  -5  10   5        1.39        4.09      2.58 o
  -4  10   5       73.55       78.25      3.92 o
  -3  10   5        0.59        4.21      2.80 o
  -2  10   5        0.76        0.00      2.45 o
  -1  10   5        6.63       10.54      1.87 o
   0  10   5        0.50        0.00      1.47 o
   1  10   5        5.44        2.79      1.46 o
   2  10   5       33.76       28.83      1.89 o
   3  10   5       23.00       18.39      1.76 o
   4  10   5       16.11       17.02      1.96 o
   5  10   5       12.09       16.43      1.97 o
   6  10   5        3.40        2.50      1.45 o
   7  10   5        2.87        5.95      2.28 o
   8  10   5        0.04        0.00      2.85 o
  -6  11   5        3.17        2.71      4.06 o
  -5  11   5        0.20        0.00      2.31 o
  -4  11   5        4.85        3.03      2.59 o
  -3  11   5       12.45       21.34      4.37 o
  -2  11   5        0.08        0.00      2.53 o
  -1  11   5        9.33        6.41      5.11 o
   0  11   5       21.43       22.70      3.77 o
   1  11   5        0.00        0.56      1.81 o
   2  11   5       34.10       37.83      2.84 o
   3  11   5        5.86        3.65      1.84 o
   4  11   5        3.49        4.25      2.21 o
   5  11   5        7.04        9.37      2.17 o
   6  11   5        8.41        7.42      2.32 o
   7  11   5        1.86        5.49      3.61 o
  -6  12   5        6.41        6.61      7.21 o
  -5  12   5        0.97        0.00      5.86 o
  -4  12   5        5.26        2.61      5.86 o
  -3  12   5        7.67        5.80      3.85 o
  -2  12   5        0.68        0.00      3.16 o
  -1  12   5       27.50       30.12      4.72 o
   0  12   5       50.10       55.30      5.92 o
   1  12   5       14.10       13.94      3.10 o
   2  12   5        0.06        0.79      2.01 o
   3  12   5        3.22        4.67      2.80 o
   4  12   5       12.49       12.66      3.46 o
   5  12   5        2.12        3.28      3.68 o
   6  12   5        0.23        0.77      2.42 o
   7  12   5        0.55        0.00      3.31 o
  -5  13   5        0.00        2.40      6.46 o
  -4  13   5        4.53        1.65      6.46 o
  -3  13   5        3.71        0.00      3.53 o
  -2  13   5       12.57       15.31      5.33 o
  -1  13   5        1.78        1.35      3.35 o
   0  13   5        0.01        2.40      4.06 o
   1  13   5        5.67        6.44      3.02 o
   2  13   5        1.81        0.00      2.52 o
   3  13   5        3.59        5.91      2.28 o
   4  13   5        0.01        5.86      4.06 o
   5  13   5        0.32        2.55      4.06 o
   6  13   5        0.04       10.22      4.81 o
  -3  14   5        0.03        6.42      4.00 o
  -2  14   5        1.92        2.51      3.81 o
  -1  14   5        6.51       10.07      5.41 o
   0  14   5        8.58       16.53      6.01 o
   1  14   5       13.91       24.64      5.86 o
   2  14   5        5.70        2.70      2.58 o
   3  14   5        1.50        0.00      4.21 o
   4  14   5        0.16        0.00      3.91 o
   5  14   5        0.82        1.50      4.21 o
  -1  15   5        0.00        3.31      5.26 o
   0  15   5        0.12       14.12      5.86 o
   1  15   5        6.83        6.16      5.26 o
   2  15   5        1.29        0.00      4.51 o
   3  15   5        1.14        3.46      4.96 o
   0 -12   6        0.05        0.15      4.66 o
   1 -12   6        0.08        0.00      4.96 o
   2 -12   6        5.38        8.87      6.16 o
  -3 -11   6        0.44        0.75      4.66 o
  -2 -11   6        0.23        0.00      4.06 o
  -1 -11   6        1.24        0.00      3.29 o
   0 -11   6       16.91       23.74      6.46 o
   1 -11   6        1.24        0.00      5.11 o
   2 -11   6        0.96        0.00      3.91 o
   3 -11   6        0.55        0.00      3.68 o
   4 -11   6        0.06        0.00      3.64 o
  -4 -10   6        0.03        0.15      4.36 o
  -3 -10   6       11.84       20.28      5.86 o
  -2 -10   6        0.48        0.00      4.21 o
  -1 -10   6       14.14       12.69      3.31 o
   0 -10   6       44.73       41.18      4.77 o
   1 -10   6        0.05        0.00      3.76 o
   2 -10   6        3.69        3.19      3.91 o
   3 -10   6       11.83        8.47      4.04 o
   4 -10   6        0.47        3.48      3.72 o
   5 -10   6        0.64        1.91      3.92 o
   6 -10   6        0.52        1.20      6.91 o
  -5  -9   6        2.04        0.00      3.91 o
  -4  -9   6        0.93        8.41      4.81 o
  -3  -9   6       14.93       13.52      5.11 o
  -2  -9   6        3.40        0.11      2.42 o
  -1  -9   6       11.26        6.38      2.75 o
   0  -9   6       15.59       13.70      3.29 o
   1  -9   6       38.38       40.74      5.35 o
   2  -9   6       57.48       48.01      5.77 o
   3  -9   6        0.46        0.01      2.80 o
   4  -9   6       11.87        9.30      7.36 o
   5  -9   6        2.29        8.97      4.11 o
   6  -9   6        7.68       13.82      7.66 o
   7  -9   6        0.83        0.00      6.16 o
  -6  -8   6        2.77        3.83      3.57 o
  -5  -8   6       13.82       12.75      2.43 o
  -4  -8   6      109.35      119.87      6.05 o
  -3  -8   6       35.31       50.04      7.21 o
  -2  -8   6       14.53       11.19      2.30 o
  -1  -8   6        0.70        2.15      2.19 o
   0  -8   6       40.15       37.67      3.88 o
   1  -8   6      140.11      140.02      7.35 o
   2  -8   6      228.07      188.57      6.27 o
   3  -8   6       81.22       75.66      6.93 o
   4  -8   6       11.58       13.34      5.63 o
   5  -8   6        6.98        4.79      3.45 o
   6  -8   6        1.28        3.91      5.86 o
   7  -8   6       25.95       42.97      9.62 o
  -7  -7   6        0.79        9.92      3.47 o
  -6  -7   6        1.06        6.11      3.61 o
  -5  -7   6        1.94        0.33      1.85 o
  -4  -7   6       85.64       81.40      5.07 o
  -3  -7   6        1.85        2.16      1.89 o
  -2  -7   6       64.79       64.33      3.41 o
  -1  -7   6       29.35       31.59      3.40 o
   0  -7   6        6.52        8.39      2.10 o
   1  -7   6      166.24      140.59      8.09 o
   2  -7   6        7.69        4.26      1.55 o
   3  -7   6       33.44       34.88      3.68 o
   4  -7   6       78.18       84.05      6.88 o
   5  -7   6       21.43       32.75      6.91 o
   6  -7   6       30.88       17.88      6.61 o
   7  -7   6        6.84        5.25      3.38 o
   8  -7   6        3.02        0.00      5.71 o
  -7  -6   6        0.44        0.52      3.17 o
  -6  -6   6        0.03        2.75      3.76 o
  -5  -6   6        0.35        0.00      1.57 o
  -4  -6   6        0.73        2.06      2.65 o
  -3  -6   6       12.72       13.08      3.86 o
  -2  -6   6       45.49       45.50      2.62 o
  -1  -6   6        2.29        2.34      1.19 o
   0  -6   6        2.71        1.54      1.38 o
   1  -6   6        0.57        0.00      0.94 o
   2  -6   6        6.38        4.34      1.24 o
   3  -6   6      342.09      342.60      6.11 o
   4  -6   6      275.41      294.67     10.05 o
   5  -6   6       62.56       90.85      4.60 o
   6  -6   6       20.28       23.66      3.32 o
   7  -6   6        2.25        1.81      2.40 o
   8  -6   6       14.79       20.13      7.36 o
  -8  -5   6        8.84        6.02      4.73 o
  -7  -5   6       15.16       13.72      3.71 o
  -6  -5   6       54.71       65.03      5.80 o
  -5  -5   6       77.83       69.10      7.48 o
  -4  -5   6        1.08        1.05      1.62 o
  -3  -5   6      914.06      888.35     13.56 o
  -2  -5   6       10.87        7.15      1.19 o
  -1  -5   6       53.13       47.37      2.62 o
   0  -5   6        5.52        4.67      0.92 o
   1  -5   6       23.75       21.41      1.35 o
   2  -5   6      112.17      136.70      2.90 o
   3  -5   6      364.13      353.18      5.63 o
   4  -5   6      476.45      460.84      7.06 o
   5  -5   6       11.20       13.60      2.30 o
   6  -5   6        0.08        0.22      2.04 o
   7  -5   6       12.99       19.95      3.00 o
   8  -5   6        0.70        0.00      3.50 o
   9  -5   6        7.25        0.15      5.71 o
  -8  -4   6        0.77        1.47      3.05 o
  -7  -4   6        1.99        3.01      3.05 o
  -6  -4   6       16.40       21.08      4.28 o
  -5  -4   6       45.13       48.95      4.72 o
  -4  -4   6        4.06        4.14      1.65 o
  -3  -4   6      403.88      407.72      7.14 o
  -2  -4   6      810.37      760.41      7.57 o
  -1  -4   6      182.44      170.93      2.83 o
   0  -4   6       18.42       20.38      1.13 o
   1  -4   6      171.94      132.12      2.50 o
   2  -4   6      119.84      109.13      2.59 o
   3  -4   6       19.64       25.18      2.68 o
   4  -4   6       68.56       60.67      2.73 o
   5  -4   6        2.33        8.53      3.40 o
   6  -4   6        2.40        6.78      2.23 o
   7  -4   6        4.96        4.68      1.99 o
   8  -4   6        0.03        0.00      3.54 o
   9  -4   6        0.77        4.38      4.43 o
  -8  -3   6       11.31       10.58      3.31 o
  -7  -3   6       23.07       28.43      2.80 o
  -6  -3   6        3.65        2.84      1.65 o
  -5  -3   6      114.87      113.07      6.12 o
  -4  -3   6        0.46        0.00      1.01 o
  -3  -3   6       19.61       19.21      1.61 o
  -2  -3   6       31.33       35.24      1.38 o
  -1  -3   6        0.12        0.00      0.72 o
   0  -3   6     2271.42     2401.11     15.79 o
   1  -3   6        8.41        5.34      0.88 o
   2  -3   6      106.67      102.19      2.44 o
   3  -3   6       21.96       28.37      2.02 o
   4  -3   6       93.43       96.72      3.56 o
   5  -3   6      223.22      219.26      4.44 o
   6  -3   6       29.60       31.32      2.76 o
   7  -3   6        1.46        0.00      2.26 o
   8  -3   6        9.26        8.71      4.21 o
   9  -3   6        1.25        2.36      4.88 o
  10  -3   6        0.73        0.00      3.61 o
  -8  -2   6        4.67        1.66      1.83 o
  -7  -2   6       80.49       66.28      4.25 o
  -6  -2   6      190.07      160.03      5.11 o
  -5  -2   6       55.45       48.63      4.26 o
  -4  -2   6       98.71       85.41      2.82 o
  -3  -2   6      411.25      366.90      6.22 o
  -2  -2   6      178.94      187.91      2.68 o
  -1  -2   6     1027.02     1078.64      8.33 o
   0  -2   6      958.45      988.56      7.45 o
   1  -2   6       57.19       71.73      2.08 o
   2  -2   6      215.41      272.36      3.93 o
   3  -2   6      325.12      271.69      4.71 o
   4  -2   6       19.40       19.00      1.63 o
   5  -2   6      225.99      229.76      4.18 o
   6  -2   6        2.73        0.88      1.39 o
   7  -2   6        6.00        6.84      1.87 o
   8  -2   6       21.42       21.67      4.66 o
   9  -2   6        7.84        9.15      4.26 o
  10  -2   6        4.66        6.93      4.48 o
  -9  -1   6       22.70       21.12      2.93 o
  -8  -1   6        9.03       14.63      2.52 o
  -7  -1   6        4.46        1.80      2.15 o
  -6  -1   6      308.67      268.60     12.03 o
  -5  -1   6        1.02        0.00      1.67 o
  -4  -1   6      133.87      138.92      4.18 o
  -3  -1   6        2.83        4.40      0.85 o
  -2  -1   6       55.91       48.97      1.54 o
  -1  -1   6      452.69      509.31      4.89 o
   0  -1   6       13.11       12.58      0.86 o
   1  -1   6      402.19      422.46      4.85 o
   2  -1   6      119.16      121.02      3.02 o
   3  -1   6        1.85        5.74      1.11 o
   4  -1   6       38.15       41.26      2.12 o
   5  -1   6       20.46       23.94      1.79 o
   6  -1   6      121.12      130.08      6.77 o
   7  -1   6        5.25        5.76      2.92 o
   8  -1   6       59.42       49.01      5.75 o
   9  -1   6        0.52        0.00      3.36 o
  10  -1   6        5.18       10.99      5.86 o
  -9   0   6       16.96       15.37      2.97 o
  -8   0   6       22.78       23.84      3.24 o
  -7   0   6       23.08       25.14      2.72 o
  -6   0   6        0.38        0.77      1.78 o
  -5   0   6        7.00        7.80      1.68 o
  -4   0   6      220.59      215.26      4.72 o
  -3   0   6       49.34       42.37      1.25 o
  -2   0   6      126.31      160.67      2.50 o
  -1   0   6       29.31       25.14      1.37 o
   0   0   6       96.82       87.59      2.25 o
   1   0   6     3987.03     4041.20     28.62 o
   2   0   6       80.05       62.51      1.92 o
   3   0   6        6.78        4.61      1.03 o
   4   0   6        2.98        3.96      1.05 o
   5   0   6       28.82       37.63      1.92 o
   6   0   6        3.05        0.56      1.15 o
   7   0   6        3.84        3.48      2.67 o
   8   0   6      133.00      103.40      7.61 o
   9   0   6        0.05        7.94      3.45 o
  10   0   6        0.03        0.00      3.44 o
  -9   1   6        0.64        0.00      4.30 o
  -8   1   6       16.48       21.98      2.94 o
  -7   1   6       45.22       44.63      5.07 o
  -6   1   6        6.10        4.14      1.80 o
  -5   1   6      150.04      142.54      4.61 o
  -4   1   6       12.74       17.53      1.64 o
  -3   1   6      163.18      178.62      2.48 o
  -2   1   6      353.47      365.29      4.14 o
  -1   1   6       35.82       39.15      1.12 o
   0   1   6     1279.91     1221.50      9.75 o
   1   1   6     1171.85     1291.58     10.81 o
   2   1   6      666.31      627.62      6.45 o
   3   1   6      365.27      273.10      4.57 o
   4   1   6        1.22        1.49      0.92 o
   5   1   6      276.09      300.97      4.85 o
   6   1   6       52.63       47.52      3.80 o
   7   1   6        6.30        4.58      5.03 o
   8   1   6       37.29       41.88      4.98 o
   9   1   6        3.88        0.75      2.82 o
  10   1   6        0.70        0.00      3.45 o
  -9   2   6       13.56       12.20      4.06 o
  -8   2   6        8.49        6.13      2.34 o
  -7   2   6       18.28       22.40      2.83 o
  -6   2   6       45.33       39.92      3.21 o
  -5   2   6      331.37      283.61     11.77 o
  -4   2   6       37.95       38.52      1.83 o
  -3   2   6      526.95      620.49      5.80 o
  -2   2   6       61.35       42.48      1.40 o
  -1   2   6     1115.65     1076.05      8.62 o
   0   2   6       11.41       14.22      1.07 o
   1   2   6       62.56       70.56      1.63 o
   2   2   6       93.20      110.01      2.27 o
   3   2   6     1004.16      987.75      9.82 o
   4   2   6       22.40       27.94      1.55 o
   5   2   6       19.70       22.63      1.82 o
   6   2   6       66.64       76.33      5.45 o
   7   2   6       43.01       53.33      4.84 o
   8   2   6        0.01        0.00      2.47 o
   9   2   6        6.52        3.74      3.98 o
  10   2   6        6.74        6.82      5.63 o
  -9   3   6        3.48        3.23      2.68 o
  -8   3   6        4.57        5.96      2.47 o
  -7   3   6       62.27       57.29      8.44 o
  -6   3   6       16.41       12.88      2.43 o
  -5   3   6      200.75      201.27      5.74 o
  -4   3   6      292.39      248.58      3.54 o
  -3   3   6       63.56       75.20      1.94 o
  -2   3   6       51.42       57.71      1.84 o
  -1   3   6      617.71      696.11      6.25 o
   0   3   6      911.45      857.28      7.27 o
   1   3   6      156.09      101.76      1.81 o
   2   3   6       51.15       45.79      1.63 o
   3   3   6       57.64       44.77      1.94 o
   4   3   6      101.20      100.68      2.36 o
   5   3   6        0.32        2.81      1.48 o
   6   3   6        7.14        5.68      2.45 o
   7   3   6       20.68       10.75      2.89 o
   8   3   6       37.95       36.11      4.47 o
   9   3   6       14.13       13.22      6.46 o
  10   3   6        0.11        0.00      3.23 o
  -9   4   6        2.41        6.16      2.79 o
  -8   4   6        0.16        0.29      2.10 o
  -7   4   6       30.93       26.77      3.26 o
  -6   4   6        9.94       11.63      2.38 o
  -5   4   6       58.82       52.89      2.43 o
  -4   4   6        1.85        1.41      1.13 o
  -3   4   6      339.39      351.72      3.95 o
  -2   4   6      379.73      429.12      5.04 o
  -1   4   6        0.02        0.04      0.75 o
   0   4   6      355.96      330.17      3.95 o
   1   4   6      274.75      282.86      3.26 o
   2   4   6      448.73      465.83      4.83 o
   3   4   6      215.58      176.21      2.84 o
   4   4   6       30.02       27.03      1.40 o
   5   4   6      626.85      689.61     10.67 o
   6   4   6        1.76        0.00      2.05 o
   7   4   6       10.42        9.96      2.78 o
   8   4   6       34.68       37.16      4.30 o
   9   4   6        6.37        5.00      2.88 o
  10   4   6       20.86       18.29      4.51 o
  -8   5   6        8.36        3.44      2.68 o
  -7   5   6        0.00        0.00      2.05 o
  -6   5   6      108.73      112.73      5.43 o
  -5   5   6      146.25      131.66      3.35 o
  -4   5   6        9.54        8.32      1.11 o
  -3   5   6       30.15       27.25      1.42 o
  -2   5   6      507.53      537.77      5.52 o
  -1   5   6      599.88      613.45     13.35 o
   0   5   6        7.17        4.04      0.76 o
   1   5   6     1128.10     1145.02      8.99 o
   2   5   6      121.23      132.12      2.37 o
   3   5   6        0.13        0.00      0.63 o
   4   5   6      177.62      168.51      2.57 o
   5   5   6      130.22      120.49      4.66 o
   6   5   6       12.47       17.33      3.09 o
   7   5   6       84.62       88.32      5.51 o
   8   5   6        3.91        1.62      2.71 o
   9   5   6        2.63        5.32      3.00 o
  10   5   6        7.55        3.53      3.98 o
  -8   6   6        2.32        0.81      2.81 o
  -7   6   6       20.95       26.18      3.52 o
  -6   6   6       67.74       74.59      4.90 o
  -5   6   6       51.02       49.38      2.49 o
  -4   6   6      201.29      194.69      3.06 o
  -3   6   6        2.27        3.04      0.91 o
  -2   6   6        1.69        2.01      0.82 o
  -1   6   6        9.88       12.53      1.60 o
   0   6   6        5.06        5.88      0.82 o
   1   6   6       40.47       48.53      1.60 o
   2   6   6        4.49        7.61      1.03 o
   3   6   6        5.02        3.60      0.84 o
   4   6   6       11.18       12.85      0.89 o
   5   6   6        9.90        8.89      6.69 o
   6   6   6       16.83       17.14      2.97 o
   7   6   6        5.33        1.44      2.50 o
   8   6   6       15.93       14.28      4.58 o
   9   6   6        0.67        0.00      2.63 o
  10   6   6        1.22        0.00      2.96 o
  -8   7   6        3.87        0.00      3.93 o
  -7   7   6       17.52       15.84      3.24 o
  -6   7   6       77.94       72.01      3.56 o
  -5   7   6        0.27        3.03      1.85 o
  -4   7   6        3.46        1.89      0.97 o
  -3   7   6      112.86      117.90      2.75 o
  -2   7   6       31.80       29.68      1.75 o
  -1   7   6       87.92      106.12      3.59 o
   0   7   6      163.91      184.53      4.50 o
   1   7   6      105.54      111.06      2.32 o
   2   7   6     1656.70     1673.34     13.45 o
   3   7   6       14.05       11.61      1.17 o
   4   7   6       13.74       14.39      1.06 o
   5   7   6        4.01        4.07      1.17 o
   6   7   6      103.25      106.64      4.04 o
   7   7   6       36.16       29.82      4.00 o
   8   7   6        8.27        6.46      3.05 o
   9   7   6        5.81        4.04      6.99 o
  -8   8   6       12.82        4.60      9.02 o
  -7   8   6        7.72       11.26      4.45 o
  -6   8   6       23.07       25.75      3.04 o
  -5   8   6      373.95      356.11      8.62 o
  -4   8   6       31.60       39.34      3.75 o
  -3   8   6       83.58       86.48      2.73 o
  -2   8   6        1.15        0.78      0.87 o
  -1   8   6      215.83      222.20      4.42 o
   0   8   6       25.28       25.55      1.58 o
   1   8   6       48.87       50.05      1.95 o
   2   8   6       20.86       25.55      1.58 o
   3   8   6       30.15       27.15      1.58 o
   4   8   6      229.51      203.65      3.73 o
   5   8   6       17.91       18.48      3.05 o
   6   8   6       22.66       16.42      1.64 o
   7   8   6       21.69       19.44      2.44 o
   8   8   6        3.96        3.65      2.49 o
   9   8   6        0.01        3.63      2.20 o
  -7   9   6        3.79        1.00      6.54 o
  -6   9   6        4.27        6.55      2.49 o
  -5   9   6        0.04        0.00      1.46 o
  -4   9   6        0.18        2.90      1.66 o
  -3   9   6       68.98       57.56      4.23 o
  -2   9   6       40.38       40.98      2.23 o
  -1   9   6       35.85       30.94      2.17 o
   0   9   6        4.27        2.15      1.22 o
   1   9   6      222.66      222.59      4.25 o
   2   9   6       90.81       79.74      2.75 o
   3   9   6       40.16       38.01      2.06 o
   4   9   6      103.85       95.55      2.53 o
   5   9   6        8.22       10.54      1.59 o
   6   9   6        0.99        0.19      1.24 o
   7   9   6       12.14       13.45      1.61 o
   8   9   6        4.35        3.85      2.27 o
   9   9   6       13.16       14.12      2.81 o
  -7  10   6        7.01        4.76      4.40 o
  -6  10   6        0.26        3.46      2.53 o
  -5  10   6       21.50       17.01      3.71 o
  -4  10   6        0.15        0.00      1.68 o
  -3  10   6        2.30        2.64      2.75 o
  -2  10   6      186.75      186.14      8.05 o
  -1  10   6        3.93        4.92      1.64 o
   0  10   6       27.53       24.31      2.87 o
   1  10   6       92.14       91.49      5.86 o
   2  10   6       25.61       25.81      2.15 o
   3  10   6      496.81      451.80      6.40 o
   4  10   6        0.07        1.42      1.24 o
   5  10   6        4.28        3.29      1.54 o
   6  10   6        7.05        8.36      2.24 o
   7  10   6        2.40        2.17      3.98 o
   8  10   6        3.61        5.78      2.42 o
  -6  11   6        0.06        2.79      4.22 o
  -5  11   6        4.09        0.00      2.11 o
  -4  11   6       11.65        4.94      3.70 o
  -3  11   6        1.81        0.00      3.03 o
  -2  11   6       15.24       13.89      3.78 o
  -1  11   6        1.18        0.00      4.81 o
   0  11   6       53.63       48.90      3.89 o
   1  11   6        0.06        0.00      1.72 o
   2  11   6        1.86        4.54      2.14 o
   3  11   6      112.21      126.65      4.24 o
   4  11   6        2.40        5.65      1.88 o
   5  11   6        6.87        6.91      1.83 o
   6  11   6        0.00        1.15      1.70 o
   7  11   6        1.21        4.70      2.54 o
  -5  12   6        0.43        0.00      3.68 o
  -4  12   6        0.05        0.00      3.45 o
  -3  12   6        0.02        0.00      4.06 o
  -2  12   6        4.43        4.07      3.31 o
  -1  12   6        8.32        9.52     10.37 o
   0  12   6        1.76        1.21      3.91 o
   1  12   6       10.97       10.54      2.88 o
   2  12   6        0.02        1.68      2.05 o
   3  12   6        3.17        3.76      2.05 o
   4  12   6       17.17       12.88     10.44 o
   5  12   6        9.94        9.76      2.52 o
   6  12   6       15.76       15.02      3.03 o
   7  12   6        1.49        4.06      3.91 o
  -4  13   6        0.01        0.00      6.31 o
  -3  13   6        4.07        0.01      3.68 o
  -2  13   6       11.49       10.42      4.11 o
  -1  13   6       31.47       38.80      5.45 o
   0  13   6       11.26       12.32      3.86 o
   1  13   6        4.65        4.51      3.25 o
   2  13   6        1.07        1.45      2.32 o
   3  13   6        0.01        0.43      2.02 o
   4  13   6        6.70        7.05      3.72 o
   5  13   6        0.65        0.45      3.91 o
   6  13   6        5.01       18.93      5.71 o
  -3  14   6        5.59        2.31      4.08 o
  -2  14   6        3.51        8.26      4.29 o
  -1  14   6        0.33        0.00      3.36 o
   0  14   6        6.62        6.01      4.96 o
   1  14   6        0.49        0.00      4.06 o
   2  14   6        0.56        0.00      2.33 o
   3  14   6        5.06        0.98      3.45 o
   4  14   6        2.58        0.00      4.21 o
   5  14   6        0.00        0.00      4.21 o
  -1  15   6        1.32        7.21      5.71 o
   0  15   6        1.12        4.81      5.41 o
   1  15   6        1.98        0.60      4.66 o
   2  15   6        0.80        0.00      4.66 o
   3  15   6        1.44        1.20      5.11 o
  -2 -11   7        0.32        0.00      4.81 o
  -1 -11   7       12.21       10.07      5.56 o
   0 -11   7        0.81        6.31      5.56 o
   1 -11   7        6.24        9.47      5.86 o
   2 -11   7        0.53        0.00      4.36 o
   3 -11   7        8.58       21.34      7.06 o
  -3 -10   7        0.39        0.00      3.46 o
  -2 -10   7        5.72        4.06      4.81 o
  -1 -10   7        2.82        5.68      2.91 o
   0 -10   7        4.21        0.51      3.65 o
   1 -10   7        0.05        0.00      4.21 o
   2 -10   7        0.06        0.00      4.21 o
   3 -10   7       17.79       30.98      5.65 o
   4 -10   7        1.53        1.71      4.26 o
   5 -10   7        9.24       18.78      8.11 o
  -4  -9   7        2.79        0.00      4.06 o
  -3  -9   7        0.35        0.00      4.36 o
  -2  -9   7        5.36        2.70      4.21 o
  -1  -9   7        7.86       11.23      2.97 o
   0  -9   7        2.97        3.10      3.54 o
   1  -9   7       14.44       13.52      5.41 o
   2  -9   7       13.32       11.46      4.00 o
   3  -9   7        0.24        0.00      2.25 o
   4  -9   7        0.28        3.93      3.72 o
   5  -9   7        6.11        9.57      4.43 o
   6  -9   7        6.04       15.03      7.36 o
  -5  -8   7        2.86        0.00      3.91 o
  -4  -8   7       30.61       47.33      7.51 o
  -3  -8   7        0.01        1.65      3.91 o
  -2  -8   7        3.04        0.72      1.85 o
  -1  -8   7        1.75        1.86      2.24 o
   0  -8   7       33.84       29.62      4.04 o
   1  -8   7       51.36       54.20      5.22 o
   2  -8   7        0.09        0.00      1.95 o
   3  -8   7        0.67        3.19      2.35 o
   4  -8   7        0.53        0.13      4.73 o
   5  -8   7        7.16        0.91      3.22 o
   6  -8   7        4.07        0.00      5.56 o
   7  -8   7       12.55       10.22      8.26 o
  -6  -7   7       21.40       27.56      6.24 o
  -5  -7   7        2.17        0.00      3.22 o
  -4  -7   7        9.11       10.14      2.54 o
  -3  -7   7       41.13       42.41      4.08 o
  -2  -7   7       17.78       21.30      2.70 o
  -1  -7   7        0.97        2.25      2.08 o
   0  -7   7        7.99        7.61      2.16 o
   1  -7   7       77.92       74.92      4.77 o
   2  -7   7       39.76       38.56      3.57 o
   3  -7   7       38.56       50.81      3.87 o
   4  -7   7        5.00        8.89      2.85 o
   5  -7   7        0.08        0.92      2.39 o
   6  -7   7        4.51        7.14      5.41 o
   7  -7   7        5.35        8.87      6.61 o
   8  -7   7        0.72        0.00      5.86 o
  -7  -6   7        0.03        2.10      3.34 o
  -6  -6   7        0.42        0.88      4.43 o
  -5  -6   7       30.10       23.73      2.84 o
  -4  -6   7        3.80        1.97      3.68 o
  -3  -6   7       50.39       39.18      3.26 o
  -2  -6   7        0.19        0.00      1.33 o
  -1  -6   7      178.59      197.51      6.42 o
   0  -6   7       81.33       86.55      6.03 o
   1  -6   7       19.90       17.31      1.89 o
   2  -6   7      268.60      250.32      6.40 o
   3  -6   7      472.70      463.46     10.78 o
   4  -6   7      177.47      181.63      6.89 o
   5  -6   7        9.94       12.02      2.71 o
   6  -6   7        1.05        0.00      2.77 o
   7  -6   7        6.41        5.12      2.75 o
   8  -6   7        8.63       14.46     14.12 o
  -7  -5   7        7.95        5.58      5.41 o
  -6  -5   7        0.00        0.00      1.72 o
  -5  -5   7       69.31       78.12      3.89 o
  -4  -5   7      109.42      107.00      4.53 o
  -3  -5   7      583.73      588.35     13.54 o
  -2  -5   7       11.52        9.82      1.45 o
  -1  -5   7       68.99       56.31      2.40 o
   0  -5   7        0.08        0.30      0.88 o
   1  -5   7       79.66       89.85      2.43 o
   2  -5   7      412.54      423.28      5.65 o
   3  -5   7        8.46        5.63      1.46 o
   4  -5   7       10.03        2.85      1.95 o
   5  -5   7       20.41       20.83      2.66 o
   6  -5   7        2.30        2.73      2.31 o
   7  -5   7       16.17       15.42      3.06 o
   8  -5   7        1.58        0.00      3.91 o
   9  -5   7        8.34        7.96      5.10 o
  -7  -4   7        8.18       13.28      3.97 o
  -6  -4   7        5.99        7.73      1.79 o
  -5  -4   7       33.63       38.14      2.88 o
  -4  -4   7       37.51       37.81      4.47 o
  -3  -4   7       38.28       38.93      3.06 o
  -2  -4   7        0.15        0.00      1.00 o
  -1  -4   7       27.76       28.66      1.53 o
   0  -4   7        4.37        3.93      0.88 o
   1  -4   7      240.23      202.27      3.70 o
   2  -4   7       49.67       47.39      2.28 o
   3  -4   7      270.40      294.35      4.62 o
   4  -4   7       15.59       17.01      1.97 o
   5  -4   7        6.38        2.51      1.80 o
   6  -4   7       61.41       62.68      6.27 o
   7  -4   7        6.82        3.40      2.23 o
   8  -4   7        5.05       13.41      4.96 o
   9  -4   7        9.32        3.29      4.66 o
  -8  -3   7        0.95        0.22      3.13 o
  -7  -3   7        2.54        7.49      6.99 o
  -6  -3   7        3.61        7.95      3.11 o
  -5  -3   7       15.72       15.89      2.05 o
  -4  -3   7        2.21        0.00      1.37 o
  -3  -3   7       25.97       23.38      2.32 o
  -2  -3   7        5.04        4.32      0.97 o
  -1  -3   7        0.38        0.14      0.66 o
   0  -3   7      277.63      312.96      3.54 o
   1  -3   7       22.49       20.92      1.38 o
   2  -3   7      108.89      122.94      2.73 o
   3  -3   7      249.36      233.24      4.12 o
   4  -3   7      522.49      474.45      6.66 o
   5  -3   7      111.08       97.74      5.92 o
   6  -3   7       32.71       28.55      3.17 o
   7  -3   7        1.02        0.00      1.70 o
   8  -3   7       29.83       36.66      9.17 o
   9  -3   7        0.87        0.00      3.68 o
  -8  -2   7        9.13       10.44      4.69 o
  -7  -2   7        4.07        0.00      2.23 o
  -6  -2   7       56.70       58.62      3.80 o
  -5  -2   7       96.83       95.84      4.06 o
  -4  -2   7       36.63       28.83      4.46 o
  -3  -2   7       48.49       49.07      2.19 o
  -2  -2   7        2.91        2.74      0.85 o
  -1  -2   7       18.58       14.82      1.06 o
   0  -2   7       32.36       42.39      1.51 o
   1  -2   7        0.61        0.00      0.72 o
   2  -2   7      142.50      148.75      3.48 o
   3  -2   7      318.57      327.54      4.49 o
   4  -2   7        0.17        0.00      1.00 o
   5  -2   7       12.74        7.85      1.47 o
   6  -2   7       36.52       36.06      2.63 o
   7  -2   7        0.44        2.29      1.61 o
   8  -2   7        6.88        7.74      4.01 o
   9  -2   7        8.91        6.74      9.02 o
  10  -2   7        0.00        0.00      4.43 o
  -8  -1   7        0.76        0.00      2.42 o
  -7  -1   7       16.66       17.30      5.26 o
  -6  -1   7        8.11        7.99      2.12 o
  -5  -1   7       32.06       38.02      2.95 o
  -4  -1   7        3.65        3.40      1.22 o
  -3  -1   7       12.52       14.07      1.55 o
  -2  -1   7      150.30      157.44      2.64 o
  -1  -1   7       11.77       14.96      1.07 o
   0  -1   7      164.11      175.31      2.60 o
   1  -1   7      185.98      184.09      3.11 o
   2  -1   7       13.85       14.43      1.35 o
   3  -1   7      366.99      388.68      5.89 o
   4  -1   7      108.43      126.71      3.30 o
   5  -1   7      294.26      279.69      5.06 o
   6  -1   7      111.44      126.57      4.30 o
   7  -1   7       17.94       14.95      2.15 o
   8  -1   7        0.70        0.00      3.61 o
   9  -1   7       10.55        9.17      6.91 o
  10  -1   7        1.19        6.94      4.04 o
  -8   0   7        0.31        0.83      2.02 o
  -7   0   7        2.74        1.04      1.96 o
  -6   0   7        8.53        8.71      2.63 o
  -5   0   7      121.18      106.62      3.09 o
  -4   0   7       60.78       56.91      2.52 o
  -3   0   7      450.28      451.79      4.66 o
  -2   0   7      847.65      835.94      7.95 o
  -1   0   7      488.20      481.56      4.50 o
   0   0   7      311.92      362.49      3.90 o
   1   0   7     1447.69     1547.28     17.74 o
   2   0   7      116.61       96.08      2.89 o
   3   0   7       14.52       20.87      1.41 o
   4   0   7       32.90       36.44      2.04 o
   5   0   7       58.71       48.77      2.40 o
   6   0   7        0.09        0.00      1.65 o
   7   0   7       36.35       32.03      4.50 o
   8   0   7        0.12        2.00      3.14 o
   9   0   7        5.29        0.00      3.07 o
  10   0   7        6.97        9.73      4.47 o
  -8   1   7        0.66        0.00      2.00 o
  -7   1   7       22.63       30.84      3.34 o
  -6   1   7       76.25       68.58      8.38 o
  -5   1   7       15.47       15.42      1.91 o
  -4   1   7       61.20       58.34      2.30 o
  -3   1   7      318.70      327.71      3.84 o
  -2   1   7       63.54       57.01      1.86 o
  -1   1   7      385.30      358.30      4.08 o
   0   1   7      385.83      409.30      4.52 o
   1   1   7        4.41        5.29      0.85 o
   2   1   7       44.13       55.06      1.96 o
   3   1   7      357.43      355.50      4.82 o
   4   1   7        2.00        1.34      0.95 o
   5   1   7       60.00       54.94      2.35 o
   6   1   7       22.67       20.18      1.74 o
   7   1   7        0.03        0.00      2.56 o
   8   1   7        0.27        0.00      2.97 o
   9   1   7        1.90        3.74      3.29 o
  10   1   7        4.45        1.31      3.46 o
  -8   2   7        1.75        1.25      2.29 o
  -7   2   7        5.85        5.66      2.30 o
  -6   2   7        3.16        7.60      2.18 o
  -5   2   7       29.58       21.58      2.60 o
  -4   2   7       17.10       19.17      1.48 o
  -3   2   7       13.28       13.49      1.25 o
  -2   2   7        1.29        2.31      0.67 o
  -1   2   7       31.13       28.10      1.18 o
   0   2   7      273.63      297.40      6.12 o
   1   2   7      280.78      262.11      4.95 o
   2   2   7       90.77      101.64      2.37 o
   3   2   7        0.45        1.71      0.84 o
   4   2   7       13.01       10.16      1.24 o
   5   2   7       47.10       48.22      3.76 o
   6   2   7       79.32       76.58      4.79 o
   7   2   7      101.75      107.62      9.54 o
   8   2   7        0.19        1.14      2.96 o
   9   2   7        4.98       12.63      8.87 o
  10   2   7        1.23        1.51      3.41 o
  -8   3   7        2.83        3.26      2.60 o
  -7   3   7        0.01        1.35      2.07 o
  -6   3   7       22.66       18.88      2.80 o
  -5   3   7      216.35      223.68      5.09 o
  -4   3   7       26.79       25.72      1.45 o
  -3   3   7      511.55      518.56      5.71 o
  -2   3   7      774.66      731.78      7.71 o
  -1   3   7       46.51       58.49      2.27 o
   0   3   7      162.65      153.64      2.50 o
   1   3   7      369.21      356.62      4.06 o
   2   3   7      255.45      288.07      3.71 o
   3   3   7       81.84       88.99      2.20 o
   4   3   7        6.99        6.67      1.05 o
   5   3   7      270.60      275.95      6.26 o
   6   3   7        1.49        0.00      2.70 o
   7   3   7        5.89        4.62      2.84 o
   8   3   7       12.17        8.33      3.16 o
   9   3   7        1.04        3.60      3.23 o
  10   3   7        0.69        1.66      3.27 o
  -8   4   7       16.19       17.80      3.28 o
  -7   4   7        4.45        7.89      2.60 o
  -6   4   7        2.52        0.69      1.96 o
  -5   4   7        1.32        0.79      0.88 o
  -4   4   7      217.74      214.96      3.67 o
  -3   4   7      152.38      155.22      2.88 o
  -2   4   7      349.66      414.05      5.11 o
  -1   4   7      503.42      505.99      5.27 o
   0   4   7      597.54      605.86      6.09 o
   1   4   7       52.26       45.19      1.79 o
   2   4   7       17.65       11.39      1.02 o
   3   4   7        6.81        5.99      0.94 o
   4   4   7       33.22       30.97      1.54 o
   5   4   7      423.76      458.70      8.52 o
   6   4   7       11.62        7.18      2.63 o
   7   4   7        0.01        0.00      2.49 o
   8   4   7       13.25       14.22      3.44 o
   9   4   7       30.43       33.96      8.71 o
  10   4   7        0.33        3.69      3.41 o
  -8   5   7       14.20       20.79      3.65 o
  -7   5   7        8.99        1.23      3.07 o
  -6   5   7        0.08        0.68      1.80 o
  -5   5   7        2.47        5.07      1.25 o
  -4   5   7        0.05        1.64      0.95 o
  -3   5   7      189.23      201.17      3.13 o
  -2   5   7      196.57      215.56      3.63 o
  -1   5   7      146.14      172.14      3.11 o
   0   5   7       13.74       17.15      1.26 o
   1   5   7        2.99        0.94      0.70 o
   2   5   7      162.67      172.13      2.55 o
   3   5   7       30.00       41.68      1.64 o
   4   5   7      166.24      152.22      2.75 o
   5   5   7        0.74        1.49      1.11 o
   6   5   7      179.57      176.61     10.29 o
   7   5   7       10.19        6.63      3.91 o
   8   5   7        1.71        7.87      3.14 o
   9   5   7        1.17        0.01      2.89 o
  10   5   7        7.87       10.70      3.72 o
  -8   6   7        0.40        0.00      3.79 o
  -7   6   7        0.43        1.06      2.42 o
  -6   6   7        1.27        0.63      1.05 o
  -5   6   7      119.93      117.52      3.57 o
  -4   6   7       31.31       32.38      1.92 o
  -3   6   7       40.30       40.94      2.45 o
  -2   6   7       67.36       69.39      2.98 o
  -1   6   7      207.07      201.43      3.73 o
   0   6   7       38.39       58.92      1.93 o
   1   6   7      374.19      389.17      4.42 o
   2   6   7      142.45      142.00      2.37 o
   3   6   7       89.98       94.39      2.25 o
   4   6   7        1.06        0.00      0.71 o
   5   6   7        3.32        3.48      1.33 o
   6   6   7      175.13      160.78      6.98 o
   7   6   7        8.80        9.71      3.00 o
   8   6   7       61.50       60.02      5.39 o
   9   6   7        1.98        1.52      3.23 o
  10   6   7        5.10        2.65      3.09 o
  -8   7   7       23.89       32.51      6.10 o
  -7   7   7        0.24        0.00      3.83 o
  -6   7   7        0.08        0.00      1.80 o
  -5   7   7      307.87      329.86      6.86 o
  -4   7   7        2.83        1.29      1.05 o
  -3   7   7      121.91      134.04      2.93 o
  -2   7   7        2.41        1.32      0.74 o
  -1   7   7       88.74       86.43      2.90 o
   0   7   7      235.66      235.01      3.59 o
   1   7   7       35.43       43.52      1.72 o
   2   7   7        3.33        6.67      1.12 o
   3   7   7       53.12       64.33      2.12 o
   4   7   7       51.67       57.66      2.32 o
   5   7   7      139.38      117.12      3.44 o
   6   7   7       25.81       25.16      1.87 o
   7   7   7        8.84       10.91      3.28 o
   8   7   7        4.42        0.12      2.95 o
   9   7   7        1.61        2.90      3.68 o
  -7   8   7        0.02        0.00      3.38 o
  -6   8   7       10.69       11.49      2.51 o
  -5   8   7        7.41        8.00      2.49 o
  -4   8   7       53.60       56.80      3.03 o
  -3   8   7        0.38        2.61      1.48 o
  -2   8   7        8.56        8.52      1.93 o
  -1   8   7       12.94       18.75      1.72 o
   0   8   7       73.07       69.26      3.28 o
   1   8   7        2.78        3.21      0.97 o
   2   8   7       63.79       68.45      2.42 o
   3   8   7      152.03      145.79      2.97 o
   4   8   7       47.12       46.47      1.97 o
   5   8   7       20.19       20.74      1.96 o
   6   8   7        6.56        6.72      1.76 o
   7   8   7       54.60       51.84      9.69 o
   8   8   7        2.78        1.91      1.95 o
   9   8   7       23.76       29.41      4.12 o
  -7   9   7        7.17        4.36      4.29 o
  -6   9   7        2.16        3.34      2.47 o
  -5   9   7       24.96       26.27      2.12 o
  -4   9   7       59.28       57.93      3.82 o
  -3   9   7        3.11        0.88      1.55 o
  -2   9   7       26.32       23.48      2.31 o
  -1   9   7        0.01        0.42      1.21 o
   0   9   7       90.62      100.28      4.36 o
   1   9   7        7.53        5.79      1.59 o
   2   9   7      293.45      274.71      4.38 o
   3   9   7      536.15      555.47      7.99 o
   4   9   7       17.72       20.90      1.66 o
   5   9   7        6.83        1.99      1.43 o
   6   9   7        0.01        0.52      1.41 o
   7   9   7       17.30       18.60      1.97 o
   8   9   7        0.11        0.99      1.95 o
   9   9   7       21.07       17.19      3.34 o
  -6  10   7        2.28        3.63      2.60 o
  -5  10   7        0.21        0.00      1.97 o
  -4  10   7      328.90      351.58     12.77 o
  -3  10   7       83.00       87.68      6.97 o
  -2  10   7        0.24        2.86      2.64 o
  -1  10   7        0.59        0.00      2.31 o
   0  10   7        0.09        0.00      1.77 o
   1  10   7       37.35       38.39      3.93 o
   2  10   7        7.47        8.48      1.73 o
   3  10   7       49.26       53.38      3.63 o
   4  10   7       38.91       44.24      2.31 o
   5  10   7        0.72        0.00      1.45 o
   6  10   7        0.22        0.00      1.51 o
   7  10   7        1.77        0.73      1.91 o
   8  10   7        2.62        2.03      2.55 o
  -6  11   7        4.90        7.97      4.36 o
  -5  11   7        5.00        0.96      2.39 o
  -4  11   7       53.32       52.89      9.62 o
  -3  11   7       19.56       12.38      5.56 o
  -2  11   7        4.11        1.93      5.78 o
  -1  11   7      109.63      104.40      7.29 o
   0  11   7        2.55        0.00      2.17 o
   1  11   7        0.68        0.00      1.82 o
   2  11   7       11.13        8.55      3.19 o
   3  11   7        1.75        2.29      2.02 o
   4  11   7       17.32       15.12      2.28 o
   5  11   7        4.14        5.91      2.19 o
   6  11   7        5.18        0.38      1.98 o
   7  11   7        0.18        0.00      2.22 o
  -5  12   7        1.03        1.88      2.63 o
  -4  12   7       10.26        8.87      4.33 o
  -3  12   7        0.48        1.64      3.30 o
  -2  12   7        3.94        0.00      3.14 o
  -1  12   7       81.16       82.02      7.51 o
   0  12   7       19.86       16.15      3.79 o
   1  12   7       12.15       13.30      3.27 o
   2  12   7        3.84        1.76      2.08 o
   3  12   7        0.78        2.41      2.07 o
   4  12   7       91.18       96.54      4.04 o
   5  12   7        0.07        0.00      2.70 o
   6  12   7        0.68        2.40      3.91 o
   7  12   7        0.40        1.65      3.76 o
  -4  13   7        2.52        4.24      4.19 o
  -3  13   7       16.96       12.09      4.36 o
  -2  13   7        1.17        1.28      3.28 o
  -1  13   7        5.70        2.60      4.51 o
   0  13   7        7.01        9.15      3.97 o
   1  13   7        0.01        1.95      3.76 o
   2  13   7        0.02        0.00      2.29 o
   3  13   7        0.00        0.00      2.11 o
   4  13   7       24.94       19.30      4.58 o
   5  13   7        3.22        3.91      4.21 o
   6  13   7        1.90        2.55      4.51 o
  -3  14   7        2.85        2.54      4.28 o
  -2  14   7        0.40        2.96      3.97 o
  -1  14   7        1.08        0.19      3.72 o
   0  14   7        0.14        8.56      4.96 o
   1  14   7        0.19        0.00      3.91 o
   2  14   7        0.12        0.85      2.47 o
   3  14   7        7.55        4.88      3.72 o
   4  14   7        0.00        0.00      4.36 o
   5  14   7        0.21        2.25      4.81 o
  -1  15   7        0.17        3.16      4.81 o
   0  15   7        5.16        9.47      5.11 o
   1  15   7       11.39        7.78      4.23 o
   2  15   7        1.50        1.86      4.13 o
   3  15   7        0.37        4.50      3.82 o
  -2 -10   8        7.00        5.86      5.41 o
  -1 -10   8       15.78        8.87      5.56 o
   0 -10   8        0.54        1.35      4.81 o
   1 -10   8        0.09        3.31      4.81 o
   2 -10   8        1.22        0.00      4.81 o
   3 -10   8        0.16        3.62      4.29 o
   4 -10   8        2.14        5.61      9.62 o
  -4  -9   8        2.25        1.35      4.66 o
  -3  -9   8        3.76       13.67      5.71 o
  -2  -9   8        5.37       12.47      5.56 o
  -1  -9   8       11.11       10.17      3.12 o
   0  -9   8        2.51        0.00      6.31 o
   1  -9   8        1.19        1.80      4.51 o
   2  -9   8        4.66        4.42      4.58 o
   3  -9   8        8.39        8.92      2.99 o
   4  -9   8        6.16        3.89      5.48 o
   5  -9   8        2.11        1.98      5.56 o
  -5  -8   8        0.02        3.31      4.81 o
  -4  -8   8        4.44        5.11      4.81 o
  -3  -8   8        8.58       10.97      5.26 o
  -2  -8   8        4.60        3.84      2.28 o
  -1  -8   8        4.71        1.27      2.44 o
   0  -8   8        4.18        1.84      2.60 o
   1  -8   8       13.95        3.91      4.96 o
   2  -8   8        1.08        2.77      2.35 o
   3  -8   8        8.32       11.15      2.93 o
   4  -8   8        1.61        0.35      3.38 o
   5  -8   8        2.18        3.54      5.48 o
   6  -8   8       19.82       14.88      7.81 o
  -5  -7   8        0.52        0.00      4.06 o
  -4  -7   8       14.47       15.48      5.41 o
  -3  -7   8        6.51        6.31      4.51 o
  -2  -7   8       22.49       14.30      2.69 o
  -1  -7   8        1.31        0.99      2.31 o
   0  -7   8       40.86       43.87      5.10 o
   1  -7   8       83.25       74.13      5.03 o
   2  -7   8        1.07        0.00      1.82 o
   3  -7   8        0.00        0.00      1.90 o
   4  -7   8        2.09        9.03      3.06 o
   5  -7   8       15.20       23.28      4.03 o
   6  -7   8        0.96        4.43      3.88 o
   7  -7   8        0.30        0.00      4.06 o
  -6  -6   8       23.93       27.74      4.75 o
  -5  -6   8        1.14        0.00      2.17 o
  -4  -6   8        0.75        1.20      2.17 o
  -3  -6   8       23.14       22.39      3.22 o
  -2  -6   8       39.68       40.08      3.07 o
  -1  -6   8       39.24       51.88      4.39 o
   0  -6   8        1.37        7.38      4.52 o
   1  -6   8       40.50       36.53      3.36 o
   2  -6   8        2.31        2.17      2.13 o
   3  -6   8      112.90      117.45      5.40 o
   4  -6   8        0.78        2.48      2.49 o
   5  -6   8        2.89        0.00      2.44 o
   6  -6   8        6.39        4.43      4.03 o
   7  -6   8        6.24        6.76      3.65 o
   8  -6   8        0.75        0.00      4.40 o
  -6  -5   8        1.79        2.34      8.79 o
  -5  -5   8        4.33        1.64      2.38 o
  -4  -5   8       21.48       21.48      2.90 o
  -3  -5   8       83.14       73.43      4.25 o
  -2  -5   8      114.95      116.65      4.47 o
  -1  -5   8       14.19       16.22      2.31 o
   0  -5   8       96.33       86.78      2.83 o
   1  -5   8        6.52        6.73      1.57 o
   2  -5   8       88.58       97.46      3.36 o
   3  -5   8      531.09      477.31     12.05 o
   4  -5   8      142.51      127.00      6.03 o
   5  -5   8       22.54       19.71      3.15 o
   6  -5   8        3.48        4.26      2.41 o
   7  -5   8        2.65        2.68      2.58 o
   8  -5   8       29.33       44.01      7.22 o
  -7  -4   8        7.22       10.01      4.58 o
  -6  -4   8        6.54        5.47      2.04 o
  -5  -4   8        1.65        4.16      2.42 o
  -4  -4   8       57.19       60.99      3.83 o
  -3  -4   8      577.53      572.19     13.35 o
  -2  -4   8       20.85       19.64      1.97 o
  -1  -4   8       40.11       41.63      1.95 o
   0  -4   8       46.43       39.71      2.38 o
   1  -4   8        6.93        6.41      1.15 o
   2  -4   8      288.40      273.80      6.09 o
   3  -4   8       20.67       20.21      1.78 o
   4  -4   8       31.70       26.24      3.06 o
   5  -4   8      114.96      126.62      5.50 o
   6  -4   8       26.13       29.17      3.54 o
   7  -4   8        4.60        0.00      2.02 o
   8  -4   8       15.67       16.03      4.80 o
   9  -4   8        0.64        0.00      3.64 o
  -7  -3   8        2.38        3.86      3.50 o
  -6  -3   8       16.09       19.01      2.89 o
  -5  -3   8        4.10        0.74      2.41 o
  -4  -3   8        5.98        5.16      1.80 o
  -3  -3   8        7.87        5.37      1.42 o
  -2  -3   8       22.11       26.36      1.68 o
  -1  -3   8        0.74        0.00      0.73 o
   0  -3   8        3.58        2.56      0.89 o
   1  -3   8       20.12       15.63      1.36 o
   2  -3   8        1.03        0.00      0.94 o
   3  -3   8        2.15        0.00      1.05 o
   4  -3   8       83.75      102.29      4.16 o
   5  -3   8       47.45       49.26      3.36 o
   6  -3   8       37.65       53.22      4.14 o
   7  -3   8       60.67       77.23      7.18 o
   8  -3   8        1.17       10.72      4.51 o
   9  -3   8        1.09        2.05      4.23 o
  -8  -2   8        4.00        4.79      4.53 o
  -7  -2   8        7.70        6.51      2.34 o
  -6  -2   8       13.89       12.79      2.05 o
  -5  -2   8      108.33       98.77      5.57 o
  -4  -2   8        2.17        2.05      1.62 o
  -3  -2   8      145.32      131.33      2.94 o
  -2  -2   8      535.05      509.17      5.61 o
  -1  -2   8       75.22       71.32      1.99 o
   0  -2   8       16.87       22.15      1.29 o
   1  -2   8        9.05        9.00      1.53 o
   2  -2   8      128.94      130.62      2.94 o
   3  -2   8        2.60        2.24      1.01 o
   4  -2   8      712.30      729.77      8.65 o
   5  -2   8      658.66      654.41      9.12 o
   6  -2   8       38.28       40.42      3.48 o
   7  -2   8        8.54        3.25      1.98 o
   8  -2   8       15.02       24.45      5.12 o
   9  -2   8        1.55        0.00      3.59 o
  -8  -1   8       18.82       19.88      4.62 o
  -7  -1   8       21.19       23.54      3.73 o
  -6  -1   8       60.86       54.41      3.88 o
  -5  -1   8        0.09        0.00      1.26 o
  -4  -1   8       60.60       62.47      2.99 o
  -3  -1   8       10.26       10.13      1.27 o
  -2  -1   8      953.19      956.85      8.69 o
  -1  -1   8     1075.26     1009.91      8.87 o
   0  -1   8      130.32      114.14      2.37 o
   1  -1   8      101.94      100.53      3.24 o
   2  -1   8      252.99      238.60      3.73 o
   3  -1   8       99.70       96.40      2.63 o
   4  -1   8      224.54      231.30      3.89 o
   5  -1   8      287.41      279.56      5.40 o
   6  -1   8        3.46        6.20      2.11 o
   7  -1   8        4.80        7.42      1.75 o
   8  -1   8        2.12        0.00      3.06 o
   9  -1   8        2.35        0.19      3.70 o
  10  -1   8        1.85        0.00      3.91 o
  -8   0   8       10.04       13.86      2.85 o
  -7   0   8        5.20        3.18      1.65 o
  -6   0   8       17.08       15.51      2.09 o
  -5   0   8       17.94       21.73      2.13 o
  -4   0   8      195.62      196.55      4.54 o
  -3   0   8        2.14        2.43      0.84 o
  -2   0   8      128.56      134.00      2.79 o
  -1   0   8      133.71      142.90      3.62 o
   0   0   8        1.31        1.18      0.72 o
   1   0   8      840.23      871.22      7.93 o
   2   0   8       72.75       45.69      3.47 o
   3   0   8       58.42       56.59      2.34 o
   4   0   8        0.01        0.00      0.94 o
   5   0   8       13.48       13.47      1.70 o
   6   0   8       69.19       65.26      3.52 o
   7   0   8       58.99       63.26      4.57 o
   8   0   8        6.19        1.65      3.68 o
   9   0   8        2.31        0.59      6.69 o
  10   0   8        5.10        3.77      4.00 o
  -8   1   8        0.67        4.62      2.48 o
  -7   1   8       26.14       20.15      2.26 o
  -6   1   8       27.24       25.54      2.23 o
  -5   1   8       82.66       65.01      6.04 o
  -4   1   8      352.41      315.98      5.56 o
  -3   1   8       58.11       57.76      2.98 o
  -2   1   8      522.18      461.91      4.60 o
  -1   1   8      382.23      376.42      4.05 o
   0   1   8      188.98      191.76      2.82 o
   1   1   8     2275.38     2456.36     18.57 o
   2   1   8      269.17      266.59      4.10 o
   3   1   8        8.01        6.70      1.09 o
   4   1   8       42.00       40.39      1.94 o
   5   1   8        6.34        5.82      1.33 o
   6   1   8       22.09       19.46      2.23 o
   7   1   8        1.71        1.47      2.85 o
   8   1   8       10.97        9.16      3.82 o
   9   1   8        4.95        5.55      4.81 o
  10   1   8        0.01        5.75      5.33 o
  -8   2   8        6.62        7.85      2.77 o
  -7   2   8       40.80       40.85      3.57 o
  -6   2   8       50.51       49.08      3.00 o
  -5   2   8      435.13      375.71      6.88 o
  -4   2   8        1.00        1.18      0.85 o
  -3   2   8       99.50       96.94      2.48 o
  -2   2   8      184.59      177.70      3.59 o
  -1   2   8      301.05      278.63      3.68 o
   0   2   8      241.34      238.53      3.76 o
   1   2   8      202.22      232.60      3.97 o
   2   2   8      155.09      187.24      3.37 o
   3   2   8       24.54       24.69      1.56 o
   4   2   8       74.47       73.98      2.58 o
   5   2   8       33.91       30.20      1.94 o
   6   2   8       32.06       31.36      1.85 o
   7   2   8        5.14        7.24      4.73 o
   8   2   8        1.15        0.79      3.06 o
   9   2   8        3.93        4.38      3.47 o
  10   2   8        1.24        4.16      4.13 o
  -8   3   8       35.29       35.91      3.18 o
  -7   3   8       23.69       23.24      2.54 o
  -6   3   8        2.07        7.35      2.13 o
  -5   3   8      109.07      106.69      3.97 o
  -4   3   8       15.51       14.10      1.29 o
  -3   3   8      141.75      129.84      2.71 o
  -2   3   8      282.89      278.33      3.68 o
  -1   3   8       27.62       38.25      1.66 o
   0   3   8        1.52        0.00      0.76 o
   1   3   8       47.21       50.03      1.70 o
   2   3   8     1231.36     1318.59     11.14 o
   3   3   8       43.37       42.67      1.91 o
   4   3   8       17.21       21.78      1.48 o
   5   3   8       40.85       37.99      2.02 o
   6   3   8        1.91        0.00      2.44 o
   7   3   8       36.78       37.60      6.69 o
   8   3   8        2.03        6.49      5.03 o
   9   3   8       24.47       23.75     10.37 o
  10   3   8        0.34        5.18      7.36 o
  -8   4   8        9.57        7.47      2.95 o
  -7   4   8       60.33       61.86      4.23 o
  -6   4   8       10.60       14.20      2.54 o
  -5   4   8        0.70        0.00      1.15 o
  -4   4   8      109.48      110.55      2.92 o
  -3   4   8        2.04        1.15      0.62 o
  -2   4   8      242.47      278.39      4.44 o
  -1   4   8      535.90      505.23      5.44 o
   0   4   8        3.74        2.16      0.82 o
   1   4   8      201.26      206.11      3.13 o
   2   4   8      657.01      680.84      9.04 o
   3   4   8       87.08       78.43      2.43 o
   4   4   8      133.92      124.71      2.73 o
   5   4   8        0.94        0.00      0.87 o
   6   4   8       25.31       28.19      3.91 o
   7   4   8        0.01        0.00      2.22 o
   8   4   8        0.07        0.00      2.72 o
   9   4   8       33.55       44.76      5.64 o
  10   4   8        0.77        0.00      5.71 o
  -8   5   8        3.19        6.07      2.97 o
  -7   5   8       17.31       17.51      3.20 o
  -6   5   8        3.80        4.68      2.42 o
  -5   5   8       32.96       34.23      2.17 o
  -4   5   8      214.66      202.97      3.95 o
  -3   5   8       40.02       41.35      1.73 o
  -2   5   8       81.33       97.23      2.71 o
  -1   5   8        1.14        0.23      0.59 o
   0   5   8      216.59      173.44      3.07 o
   1   5   8       93.36       86.86      2.23 o
   2   5   8       49.64       40.03      1.70 o
   3   5   8       24.95       29.63      1.53 o
   4   5   8       25.08       23.28      1.52 o
   5   5   8       12.56       15.77      1.27 o
   6   5   8       28.57       36.90      5.03 o
   7   5   8       29.06       32.73      4.36 o
   8   5   8        5.66       14.02      4.73 o
   9   5   8       12.01       12.08      5.71 o
  10   5   8        4.47        2.41      3.42 o
  -8   6   8        9.00        2.09      3.79 o
  -7   6   8        3.53        0.00      2.41 o
  -6   6   8       22.76       24.20      2.21 o
  -5   6   8       37.58       28.20      2.46 o
  -4   6   8       14.75       18.22      2.04 o
  -3   6   8       70.98       69.59      2.35 o
  -2   6   8      111.95      113.03      2.95 o
  -1   6   8       17.83       11.06      1.48 o
   0   6   8      228.74      208.55      3.66 o
   1   6   8       16.59       15.87      1.19 o
   2   6   8      154.55      142.51      4.36 o
   3   6   8        7.90        9.28      1.13 o
   4   6   8        5.87        5.37      1.01 o
   5   6   8      122.48      120.99      2.68 o
   6   6   8      120.97      126.43      4.26 o
   7   6   8       49.51       39.92      4.81 o
   8   6   8        7.35        8.47      3.25 o
   9   6   8        1.86        0.76      3.17 o
  -7   7   8        0.08        2.96      3.70 o
  -6   7   8        4.80        6.32      2.00 o
  -5   7   8       92.52       93.96      4.26 o
  -4   7   8      120.95      109.32      4.88 o
  -3   7   8       25.05       26.62      1.80 o
  -2   7   8       38.31       26.92      2.08 o
  -1   7   8       69.92       87.43      3.14 o
   0   7   8       44.00       37.91      1.77 o
   1   7   8      122.13      119.80      2.58 o
   2   7   8        0.53        1.21      0.95 o
   3   7   8        0.01        0.66      0.92 o
   4   7   8      196.15      193.05      3.49 o
   5   7   8        0.06        0.00      1.27 o
   6   7   8       30.79       28.65      2.91 o
   7   7   8        0.21        1.17      1.58 o
   8   7   8        2.11        7.64      3.31 o
   9   7   8       18.15       17.27      6.91 o
  -7   8   8       14.09       10.71      5.26 o
  -6   8   8        0.29        0.00      2.56 o
  -5   8   8       55.30       66.76      4.65 o
  -4   8   8      119.21      123.17      5.07 o
  -3   8   8        7.52        5.16      2.09 o
  -2   8   8       20.82       16.53      2.05 o
  -1   8   8       19.84       23.83      1.98 o
   0   8   8        0.05        0.93      1.12 o
   1   8   8      101.30       99.05      2.75 o
   2   8   8       80.66       79.45      3.09 o
   3   8   8       18.77       15.20      1.64 o
   4   8   8        7.56       11.24      1.39 o
   5   8   8        8.62        7.73      1.71 o
   6   8   8       97.31       94.88      7.31 o
   7   8   8        3.02        3.00      2.08 o
   8   8   8        0.02        0.00      4.30 o
   9   8   8        6.94       11.96      2.65 o
  -7   9   8        1.61        0.00      3.93 o
  -6   9   8        2.49        0.73      4.01 o
  -5   9   8        1.12        0.80      2.44 o
  -4   9   8       41.18       38.22      3.21 o
  -3   9   8       30.45       31.56      2.63 o
  -2   9   8       23.83       30.78      3.30 o
  -1   9   8        9.75       11.01      1.68 o
   0   9   8        0.29        0.00      1.11 o
   1   9   8       15.96       14.76      1.79 o
   2   9   8      331.34      327.71      5.41 o
   3   9   8      244.36      269.93      4.74 o
   4   9   8       32.68       28.13      2.56 o
   5   9   8        0.62        0.00      1.43 o
   6   9   8        1.33        2.04      1.55 o
   7   9   8        1.42        0.00      1.57 o
   8   9   8        0.29        0.00      2.89 o
  -6  10   8        6.73       11.90      4.81 o
  -5  10   8       30.94       30.73      2.79 o
  -4  10   8       17.57       20.30      3.63 o
  -3  10   8       15.75       11.99      5.71 o
  -2  10   8       20.61       20.46      3.93 o
  -1  10   8        5.58        5.85      2.96 o
   0  10   8       17.88       18.15      2.77 o
   1  10   8      121.29      121.17      4.92 o
   2  10   8        0.44        0.00      1.64 o
   3  10   8      130.09      130.92      4.32 o
   4  10   8        3.12        6.63      1.65 o
   5  10   8        4.03        4.92      2.03 o
   6  10   8        0.87        0.00      1.53 o
   7  10   8        3.22        3.90      2.82 o
   8  10   8        0.07        0.00      2.18 o
  -6  11   8        8.04        0.00      4.29 o
  -5  11   8       14.43       11.91      2.77 o
  -4  11   8       54.25       86.70     12.17 o
  -3  11   8       26.98       41.60      5.70 o
  -2  11   8       70.68       77.76      7.14 o
  -1  11   8        0.43        2.31      5.11 o
   0  11   8       12.87       13.08      3.72 o
   1  11   8        3.65        3.78      2.69 o
   2  11   8        3.85        4.93      2.19 o
   3  11   8       24.78       27.12      3.04 o
   4  11   8        2.76        7.66      1.99 o
   5  11   8        8.95       10.26      2.52 o
   6  11   8        0.22        0.00      2.06 o
   7  11   8        1.31        1.22      2.22 o
  -5  12   8       10.74       12.95      3.03 o
  -4  12   8        0.75        0.00      5.71 o
  -3  12   8        5.36        1.87      3.79 o
  -2  12   8        8.96        3.31      3.57 o
  -1  12   8        5.39        0.00      3.25 o
   0  12   8       37.52       32.41      4.98 o
   1  12   8        0.28        0.00      2.28 o
   2  12   8       16.04       11.78      2.68 o
   3  12   8        5.81        3.23      2.24 o
   4  12   8        0.11        2.44      3.01 o
   5  12   8       11.88        8.46      3.54 o
   6  12   8        2.86        4.84      3.68 o
   7  12   8        2.20        0.00      4.21 o
  -4  13   8        0.06        0.00      4.04 o
  -3  13   8        0.20        0.00      3.50 o
  -2  13   8        0.54        2.23      3.45 o
  -1  13   8       22.59       23.74      4.79 o
   0  13   8        0.16        1.56      3.35 o
   1  13   8        0.00        0.00      3.23 o
   2  13   8        5.25        3.59      2.49 o
   3  13   8        1.01        0.00      3.23 o
   4  13   8       24.36       21.07      4.44 o
   5  13   8        8.99       12.96      4.21 o
   6  13   8        2.46        6.16      4.66 o
  -3  14   8        2.45        4.73      4.30 o
  -2  14   8        0.00        2.42      3.69 o
  -1  14   8        2.52        8.05      7.21 o
   0  14   8        0.84        0.00      3.91 o
   1  14   8        3.16        1.74      3.68 o
   2  14   8        2.15        0.83      3.02 o
   3  14   8        0.44        1.70      8.71 o
   4  14   8       12.44        9.78      4.29 o
   0  15   8        0.17        1.20      5.26 o
   1  15   8        0.06        0.00      3.91 o
   2  15   8        0.19        0.00      3.25 o
   0 -10   9        1.50        4.81      5.86 o
   1 -10   9        6.51        6.61      5.56 o
   2 -10   9        1.59        0.00      4.96 o
  -2  -9   9        6.95       16.23      6.46 o
  -1  -9   9        1.15        0.30      5.56 o
   0  -9   9       15.65       16.53      6.76 o
   1  -9   9        0.97        4.21      4.81 o
   2  -9   9        6.14        3.61      5.11 o
   3  -9   9       12.60        8.95      2.96 o
   4  -9   9        2.39        1.98      3.82 o
  -4  -8   9        1.04       10.97      5.86 o
  -3  -8   9        5.92        6.46      4.66 o
  -2  -8   9        1.28        0.60      3.91 o
  -1  -8   9        7.93        6.62      3.58 o
   0  -8   9       65.58       72.12     10.52 o
   1  -8   9        0.33        0.00      4.21 o
   2  -8   9       10.87       10.60      3.31 o
   3  -8   9        0.04        0.00      2.85 o
   4  -8   9        8.24        9.74      4.51 o
   5  -8   9        7.77       10.27      7.59 o
   6  -8   9        2.37        2.85      6.91 o
  -5  -7   9        2.49        0.00      4.06 o
  -4  -7   9        2.35        2.25      4.51 o
  -3  -7   9        2.74        8.87      5.11 o
  -2  -7   9        1.26        0.75      1.98 o
  -1  -7   9        6.85        5.44      2.73 o
   0  -7   9       64.88       70.38      7.52 o
   1  -7   9        8.15        7.20      3.55 o
   2  -7   9        1.23        0.00      1.80 o
   3  -7   9        0.97        2.74      2.12 o
   4  -7   9       57.52       81.30      6.12 o
   5  -7   9        2.04        2.97      3.00 o
   6  -7   9        4.62        3.92      4.40 o
   7  -7   9        2.97        0.00      4.46 o
  -5  -6   9       10.25       17.38      4.26 o
  -4  -6   9       25.00       23.70      4.54 o
  -3  -6   9        0.15        0.00      3.76 o
  -2  -6   9        0.40        0.64      2.29 o
  -1  -6   9        0.04        0.00      2.14 o
   0  -6   9        2.88        5.76      2.59 o
   1  -6   9       31.49       30.32      2.52 o
   2  -6   9       21.25       16.74      2.59 o
   3  -6   9       13.28       10.84      2.44 o
   4  -6   9       11.78        5.75      3.90 o
   5  -6   9        0.87        0.00      2.69 o
   6  -6   9       11.40       20.15      4.98 o
   7  -6   9       13.50       30.39      6.31 o
  -6  -5   9        8.89        9.41      4.43 o
  -5  -5   9       45.85       39.29      6.36 o
  -4  -5   9       33.04       35.72      3.53 o
  -3  -5   9       94.21      105.03      7.37 o
  -2  -5   9       36.96       40.89      3.13 o
  -1  -5   9       29.22       20.20      2.52 o
   0  -5   9        7.72        8.50      1.56 o
   1  -5   9       86.08       71.03      3.35 o
   2  -5   9       59.14       57.53      4.03 o
   3  -5   9       38.10       32.49      4.16 o
   4  -5   9        0.07        0.00      2.22 o
   5  -5   9        2.65        2.67      2.63 o
   6  -5   9       20.34       27.05      5.41 o
   7  -5   9        1.80        3.74      3.28 o
   8  -5   9       31.23       40.88      6.95 o
  -6  -4   9        3.38        1.97      2.33 o
  -5  -4   9       70.90       86.27      4.67 o
  -4  -4   9        5.50        7.54      2.27 o
  -3  -4   9       60.50       65.97      2.88 o
  -2  -4   9       94.40      102.06      5.47 o
  -1  -4   9       64.46       69.88      3.33 o
   0  -4   9        8.41        8.28      1.35 o
   1  -4   9       21.01       19.36      1.99 o
   2  -4   9      179.41      160.40      3.89 o
   3  -4   9       14.31        6.60      3.19 o
   4  -4   9       31.55       38.16      4.44 o
   5  -4   9        7.46       10.12      2.35 o
   6  -4   9       15.78       14.50      3.12 o
   7  -4   9        2.61        0.00      2.26 o
   8  -4   9        0.60        0.00      6.16 o
  -7  -3   9       25.93       24.82      5.07 o
  -6  -3   9        7.04        5.04      2.25 o
  -5  -3   9        0.03        0.00      1.84 o
  -4  -3   9       52.52       56.54      4.15 o
  -3  -3   9       32.04       32.91      2.22 o
  -2  -3   9      133.15      119.24      3.45 o
  -1  -3   9       34.96       27.85      1.47 o
   0  -3   9      130.96      136.72      3.02 o
   1  -3   9      177.75      183.92      3.84 o
   2  -3   9        6.76        0.95      1.18 o
   3  -3   9      204.12      192.89      3.90 o
   4  -3   9      747.07      721.42     14.25 o
   5  -3   9      108.16      103.38      5.03 o
   6  -3   9       47.16       54.35      5.01 o
   7  -3   9        1.63        6.21      2.54 o
   8  -3   9        0.02        1.75      3.72 o
   9  -3   9        9.78       11.28      8.19 o
  -7  -2   9       15.46       16.61      5.11 o
  -6  -2   9        0.04        2.83      2.03 o
  -5  -2   9       44.76       52.21      4.62 o
  -4  -2   9       59.81       64.27      6.05 o
  -3  -2   9      407.37      385.16      6.32 o
  -2  -2   9     1340.68     1320.67     12.39 o
  -1  -2   9       13.33       13.69      1.20 o
   0  -2   9       71.98       72.28      2.39 o
   1  -2   9       31.22       35.83      2.10 o
   2  -2   9        6.34        7.38      1.25 o
   3  -2   9      701.89      721.11     11.03 o
   4  -2   9      191.62      182.30      3.85 o
   5  -2   9       76.43       62.15      4.46 o
   6  -2   9        9.70        6.65      2.47 o
   7  -2   9        0.25        2.83      2.17 o
   8  -2   9       24.37       30.60      8.87 o
   9  -2   9        0.44        0.00      3.81 o
  -7  -1   9        0.59        0.00      2.51 o
  -6  -1   9        0.73        0.00      1.56 o
  -5  -1   9       18.19       21.21      4.50 o
  -4  -1   9      118.59      129.60      7.46 o
  -3  -1   9      134.00      125.27      2.90 o
  -2  -1   9      433.36      441.25      5.37 o
  -1  -1   9       34.34       30.33      1.59 o
   0  -1   9      219.21      201.96      3.07 o
   1  -1   9        4.47        4.43      0.95 o
   2  -1   9      268.15      238.70      3.97 o
   3  -1   9      246.74      210.96      3.95 o
   4  -1   9       63.48       58.09      2.53 o
   5  -1   9      110.19      113.93      4.55 o
   6  -1   9        4.54        4.61      2.19 o
   7  -1   9        1.93        1.88      2.37 o
   8  -1   9       19.30       15.59      4.75 o
   9  -1   9        5.72        9.35      4.22 o
  -7   0   9        2.43        0.86      1.64 o
  -6   0   9       31.20       30.48      3.15 o
  -5   0   9        3.09        2.18      1.55 o
  -4   0   9       10.19       12.83      1.76 o
  -3   0   9        0.00        0.00      1.04 o
  -2   0   9       15.40       13.45      1.50 o
  -1   0   9        5.35        6.46      1.03 o
   0   0   9        2.95        2.22      0.78 o
   1   0   9      329.02      333.36      4.30 o
   2   0   9       34.25       37.60      1.85 o
   3   0   9        5.00        2.82      1.16 o
   4   0   9       46.25       37.66      2.16 o
   5   0   9      486.27      448.32      6.39 o
   6   0   9       90.28       92.29      5.78 o
   7   0   9       24.51       25.45      2.62 o
   8   0   9       15.90       19.44      6.31 o
   9   0   9       12.07       16.82     12.55 o
  10   0   9        2.53        0.00      3.70 o
  -8   1   9       17.53       18.65      4.64 o
  -7   1   9        4.57        3.31      1.75 o
  -6   1   9       48.12       40.00      3.23 o
  -5   1   9      146.40      143.32      5.71 o
  -4   1   9       12.20       13.11      1.93 o
  -3   1   9       86.04       77.31      2.39 o
  -2   1   9        7.66        5.30      1.29 o
  -1   1   9      204.35      203.15      3.33 o
   0   1   9      152.36      156.91      2.66 o
   1   1   9       48.90       50.55      1.95 o
   2   1   9        0.89        0.00      0.83 o
   3   1   9       35.43       39.45      2.03 o
   4   1   9      198.65      202.01      3.92 o
   5   1   9      103.45      107.20      4.24 o
   6   1   9       80.48       79.52      3.54 o
   7   1   9       11.97       15.39      4.30 o
   8   1   9        0.04        0.00      2.70 o
   9   1   9        4.33        5.63      3.81 o
  10   1   9        0.33        0.00      3.89 o
  -8   2   9        3.17        4.25      2.71 o
  -7   2   9        9.91       12.66      2.44 o
  -6   2   9       10.71       11.24      1.96 o
  -5   2   9       54.39       52.70      3.18 o
  -4   2   9        5.85        7.75      1.54 o
  -3   2   9       52.64       55.00      2.47 o
  -2   2   9       75.89       81.81      2.38 o
  -1   2   9        7.59        8.18      0.94 o
   0   2   9       96.53      102.61      2.67 o
   1   2   9       45.08       52.23      2.00 o
   2   2   9       66.86       72.50      2.65 o
   3   2   9       19.41       19.46      1.56 o
   4   2   9       17.70       23.61      1.68 o
   5   2   9       71.02       81.55      2.71 o
   6   2   9       21.33       20.81      2.23 o
   7   2   9        9.83       12.20      4.06 o
   8   2   9       17.89       16.04      4.26 o
   9   2   9        2.51        2.24      3.50 o
  10   2   9        2.45        6.29      4.11 o
  -8   3   9        1.94        0.00      3.45 o
  -7   3   9        0.46        0.00      2.22 o
  -6   3   9       46.69       45.92      3.24 o
  -5   3   9        0.14        0.00      1.58 o
  -4   3   9       67.20       57.96      2.34 o
  -3   3   9       54.31       52.79      2.19 o
  -2   3   9       42.47       43.03      1.76 o
  -1   3   9      425.46      444.11      4.88 o
   0   3   9      196.76      189.88      3.58 o
   1   3   9       52.42       55.98      2.08 o
   2   3   9     1180.21     1173.08     10.46 o
   3   3   9       28.53       31.77      1.81 o
   4   3   9        0.04        0.00      0.96 o
   5   3   9       12.89        9.19      1.35 o
   6   3   9       37.97       37.47      2.33 o
   7   3   9        2.06        0.00      2.44 o
   8   3   9        0.10        0.00      2.97 o
   9   3   9        0.00        0.00      3.47 o
  10   3   9        5.20        3.62      4.06 o
  -7   4   9        0.16        2.22      3.43 o
  -6   4   9       17.19       19.63      3.15 o
  -5   4   9      123.74      114.69      3.45 o
  -4   4   9       28.60       27.58      1.93 o
  -3   4   9       56.84       57.15      2.09 o
  -2   4   9      129.62      133.78      3.07 o
  -1   4   9      190.85      193.32      3.11 o
   0   4   9       33.12       41.25      1.94 o
   1   4   9       73.85       68.50      2.17 o
   2   4   9      240.26      238.37      3.44 o
   3   4   9      105.55       98.89      2.50 o
   4   4   9       89.24       85.83      2.73 o
   5   4   9        4.21        5.88      1.25 o
   6   4   9       26.30       24.93      2.98 o
   7   4   9       17.10       14.87      3.72 o
   8   4   9        1.28        2.03      2.97 o
   9   4   9        4.28        9.92      3.75 o
  10   4   9        1.87        4.36      3.57 o
  -7   5   9        2.43        0.49      2.46 o
  -6   5   9        0.08        1.49      2.87 o
  -5   5   9        2.47        0.00      1.79 o
  -4   5   9       16.17       13.20      1.85 o
  -3   5   9       30.76       31.50      1.65 o
  -2   5   9       69.16       79.15      2.73 o
  -1   5   9       39.44       32.27      1.82 o
   0   5   9      238.65      275.21      4.10 o
   1   5   9       10.92       12.51      1.14 o
   2   5   9       61.95       55.63      2.25 o
   3   5   9        1.13        1.31      0.93 o
   4   5   9        9.28        8.34      1.19 o
   5   5   9        0.67        0.58      1.01 o
   6   5   9        1.40        2.71      1.77 o
   7   5   9        0.33        4.79      3.03 o
   8   5   9       19.48       21.46      4.29 o
   9   5   9        0.28        6.86      3.54 o
  -7   6   9        1.40        1.10      3.72 o
  -6   6   9        4.69        6.58      3.44 o
  -5   6   9        5.04        4.79      1.79 o
  -4   6   9       80.53       84.35      4.45 o
  -3   6   9      164.53      150.97      3.63 o
  -2   6   9      177.39      201.43      4.57 o
  -1   6   9      119.86      119.53      3.25 o
   0   6   9        7.61        7.47      1.20 o
   1   6   9        3.46        1.95      0.83 o
   2   6   9      145.37      149.06      3.10 o
   3   6   9       16.79       18.52      1.43 o
   4   6   9        0.78        0.78      0.97 o
   5   6   9        0.10        1.10      0.98 o
   6   6   9       29.73       28.08      2.77 o
   7   6   9       10.19        8.33      2.02 o
   8   6   9        7.37        7.37      3.34 o
   9   6   9        0.18        0.00      4.13 o
  -7   7   9        2.40        0.00      3.38 o
  -6   7   9        3.39        2.22      9.99 o
  -5   7   9        3.77        0.00      1.94 o
  -4   7   9        0.88        1.80      1.34 o
  -3   7   9       30.36       36.56      3.23 o
  -2   7   9      108.25      108.63      4.87 o
  -1   7   9      107.67      107.60      3.46 o
   0   7   9       80.19       91.02      2.84 o
   1   7   9       29.74       35.92      2.12 o
   2   7   9       59.20       66.74      2.56 o
   3   7   9        1.51        2.47      1.05 o
   4   7   9       58.41       58.96      2.40 o
   5   7   9       10.11       10.76      1.32 o
   6   7   9       31.32       26.70      2.32 o
   7   7   9        5.95        7.30      2.09 o
   8   7   9        1.96        2.50      1.92 o
   9   7   9        0.91        0.00      2.95 o
  -7   8   9       14.09        8.74      4.51 o
  -6   8   9        4.27        0.00      3.91 o
  -5   8   9        0.29        0.00      2.78 o
  -4   8   9       10.02       14.89      2.11 o
  -3   8   9        0.15        0.00      1.76 o
  -2   8   9       25.79       22.51      4.42 o
  -1   8   9      200.85      205.15      4.54 o
   0   8   9      108.59      110.35      3.17 o
   1   8   9        3.26        6.02      1.39 o
   2   8   9        1.68        1.32      1.21 o
   3   8   9        3.80        1.35      1.33 o
   4   8   9       48.44       53.92      2.94 o
   5   8   9       92.42       87.18      3.18 o
   6   8   9        2.68        3.96      1.66 o
   7   8   9       16.69       17.05      2.26 o
   8   8   9        5.48        4.22      3.51 o
   9   8   9        0.38        0.00      2.25 o
  -6   9   9       13.06       12.32      4.57 o
  -5   9   9       15.11       17.06      3.10 o
  -4   9   9       12.13       11.00      2.39 o
  -3   9   9       37.85       36.29      3.06 o
  -2   9   9       11.92       16.27      3.05 o
  -1   9   9       11.35       18.87      5.48 o
   0   9   9        3.27        0.23      1.57 o
   1   9   9       37.92       31.49      2.84 o
   2   9   9      211.35      223.80      5.07 o
   3   9   9       26.69       22.60      2.28 o
   4   9   9        3.03        6.15      1.74 o
   5   9   9        0.36        1.31      1.18 o
   6   9   9        0.61        0.71      1.62 o
   7   9   9       27.86       25.24      2.45 o
   8   9   9        0.54        0.66      2.37 o
  -6  10   9        2.42        0.00      3.77 o
  -5  10   9        0.09        6.76      3.36 o
  -4  10   9       93.38       97.71      5.75 o
  -3  10   9        4.24        4.77      3.14 o
  -2  10   9        0.23        0.00      2.85 o
  -1  10   9       61.76       61.50      5.63 o
   0  10   9        0.06        0.63      2.49 o
   1  10   9       34.74       39.91      3.27 o
   2  10   9       25.58       23.54      2.77 o
   3  10   9        0.00        0.00      1.91 o
   4  10   9        0.06        1.16      1.48 o
   5  10   9        1.28        1.45      2.07 o
   6  10   9        0.57        1.12      1.91 o
   7  10   9       26.56       19.81      2.97 o
   8  10   9        5.36        5.74      3.31 o
  -5  11   9        1.56        0.00      1.93 o
  -4  11   9       74.45       75.28     11.72 o
  -3  11   9       22.21       21.22      4.58 o
  -2  11   9        0.64        1.21      3.21 o
  -1  11   9        9.13       11.14      7.89 o
   0  11   9       31.98       33.01     10.07 o
   1  11   9       74.14       67.40      4.56 o
   2  11   9       15.43       15.21      2.88 o
   3  11   9        0.77        0.25      3.25 o
   4  11   9        4.15        1.34      1.88 o
   5  11   9        0.19        0.00      3.68 o
   6  11   9        0.28        0.75      2.94 o
   7  11   9        2.57        0.10      3.28 o
  -4  12   9       14.42       19.98      8.26 o
  -3  12   9        0.02        0.00      3.61 o
  -2  12   9       28.24       31.18      5.18 o
  -1  12   9       40.39       36.62      5.37 o
   0  12   9        5.19        4.06      3.10 o
   1  12   9        0.52        0.04      2.50 o
   2  12   9        3.39        2.54      2.33 o
   3  12   9       11.33       11.92      2.75 o
   4  12   9       52.21       49.04      3.81 o
   5  12   9        0.03        3.39      4.73 o
   6  12   9        0.52        0.00      3.22 o
   7  12   9        0.27        3.97      3.64 o
  -3  13   9       30.14       43.72      9.92 o
  -2  13   9        3.04        3.85      3.65 o
  -1  13   9        4.64        5.39      6.01 o
   0  13   9        0.85        3.30      3.53 o
   1  13   9        0.02        0.00      3.68 o
   2  13   9        1.43        0.07      2.67 o
   3  13   9       24.68       24.80      3.30 o
   4  13   9       51.43       49.58      7.96 o
   5  13   9        8.43       11.24      5.11 o
   6  13   9        0.13        0.00      3.83 o
  -2  14   9        7.02       12.78      4.44 o
  -1  14   9        0.01        8.56      4.51 o
   0  14   9        4.22        3.91      4.21 o
   1  14   9        1.23        3.50      3.42 o
   2  14   9        0.37        0.00      3.18 o
   3  14   9        0.19        0.00      3.76 o
   4  14   9        0.65        0.00      3.64 o
   1  15   9        3.42        0.00      3.72 o
   2  15   9        0.00        0.00      3.35 o
  -1  -9  10        7.06        2.40      5.86 o
   0  -9  10        1.49        0.00      4.81 o
   1  -9  10        0.98        3.31      5.56 o
   2  -9  10        3.32        0.00      4.66 o
   3  -9  10        0.31        0.90      5.11 o
  -2  -8  10        0.26        1.05      5.11 o
  -1  -8  10        3.03        0.00      3.57 o
   0  -8  10        0.88        4.96      4.96 o
   1  -8  10        8.56       10.67      5.86 o
   2  -8  10        9.18        6.04      3.23 o
   3  -8  10        6.16        8.04      5.79 o
   4  -8  10       19.50       29.55      5.52 o
   5  -8  10        0.04        0.00      6.01 o
  -4  -7  10       20.61       26.75      7.21 o
  -3  -7  10        6.04       10.37      5.26 o
  -2  -7  10       23.09       39.82      7.51 o
  -1  -7  10       18.43       19.73      3.65 o
   0  -7  10        8.69        4.30      3.93 o
   1  -7  10       17.26        5.86      5.26 o
   2  -7  10        1.09        0.00      2.17 o
   3  -7  10        5.21        1.69      2.23 o
   4  -7  10        3.78        0.00      3.22 o
   5  -7  10        1.63        0.00      3.23 o
   6  -7  10        8.30       12.33      7.44 o
  -4  -6  10        1.04        0.00      4.66 o
  -3  -6  10        1.00        0.00      4.06 o
  -2  -6  10        0.47        0.43      2.04 o
  -1  -6  10        5.01        0.00      2.40 o
   0  -6  10       55.10       53.77      6.33 o
   1  -6  10        8.73        7.73      2.36 o
   2  -6  10        5.61        5.25      2.12 o
   3  -6  10       11.41       13.64      2.64 o
   4  -6  10        0.11        2.90      3.09 o
   5  -6  10       14.67       14.22      3.69 o
   6  -6  10        3.50        3.17      4.28 o
   7  -6  10        1.04        0.00      9.54 o
  -5  -5  10        1.92        1.10      3.53 o
  -4  -5  10        0.08        0.00      3.10 o
  -3  -5  10       19.23       31.05      4.83 o
  -2  -5  10       10.01        7.68      2.40 o
  -1  -5  10       14.66       18.96      3.17 o
   0  -5  10       30.13       27.29      2.66 o
   1  -5  10       63.97       42.99      3.18 o
   2  -5  10        0.01        0.00      1.71 o
   3  -5  10        5.34        4.95      2.21 o
   4  -5  10        1.09        2.65      3.45 o
   5  -5  10       13.51       25.71      3.98 o
   6  -5  10        6.77        3.70      6.09 o
   7  -5  10       15.71       27.18      5.80 o
  -6  -4  10        5.31        9.02      4.15 o
  -5  -4  10       18.91       19.69      4.58 o
  -4  -4  10        7.71       12.52      4.02 o
  -3  -4  10       21.69       18.03      2.29 o
  -2  -4  10       20.82       19.15      2.93 o
  -1  -4  10        4.79        3.13      1.92 o
   0  -4  10        2.07        2.81      1.29 o
   1  -4  10        3.30        4.48      1.97 o
   2  -4  10       15.82       13.22      2.42 o
   3  -4  10        0.24        0.00      1.82 o
   4  -4  10        3.67        5.07      2.69 o
   5  -4  10        0.34        0.65      2.40 o
   6  -4  10        2.76        4.07      4.13 o
   7  -4  10       18.57       25.21      5.55 o
   8  -4  10        5.40        4.96      4.96 o
  -6  -3  10        8.70       12.78      9.32 o
  -5  -3  10       38.72       47.13      5.09 o
  -4  -3  10       12.51        8.07      2.50 o
  -3  -3  10        7.80        5.99      1.47 o
  -2  -3  10       25.21       28.33      2.83 o
  -1  -3  10       46.21       38.56      2.59 o
   0  -3  10      107.34      115.23      3.54 o
   1  -3  10        9.87       12.35      1.80 o
   2  -3  10       87.85       75.22      3.16 o
   3  -3  10        3.97        0.00      1.93 o
   4  -3  10        0.25        2.94      3.06 o
   5  -3  10       51.01       64.97      4.25 o
   6  -3  10        0.46        0.00      2.24 o
   7  -3  10        3.05        7.75      3.67 o
   8  -3  10        0.14        0.00      3.89 o
  -6  -2  10       20.68       19.78      3.20 o
  -5  -2  10        6.30        2.66      2.25 o
  -4  -2  10        1.90        0.92      2.09 o
  -3  -2  10        1.40        0.00      1.59 o
  -2  -2  10       11.06       14.49      1.83 o
  -1  -2  10      192.68      189.19      3.58 o
   0  -2  10       22.46       26.88      1.77 o
   1  -2  10       40.41       43.95      2.11 o
   2  -2  10       41.94       50.96      2.75 o
   3  -2  10       76.39       71.30      3.40 o
   4  -2  10      421.69      393.38      8.29 o
   5  -2  10      111.97      124.48      5.90 o
   6  -2  10        0.52        0.00      2.62 o
   7  -2  10       16.68       15.59      2.90 o
   8  -2  10        0.00        0.00      5.71 o
   9  -2  10        1.31        6.83      4.68 o
  -7  -1  10        0.01        0.00      5.56 o
  -6  -1  10        7.94        5.22      2.37 o
  -5  -1  10        1.72        0.00      1.95 o
  -4  -1  10        1.31        3.16      2.03 o
  -3  -1  10       33.70       35.65      2.19 o
  -2  -1  10      436.05      446.44      6.52 o
  -1  -1  10       35.29       35.96      2.79 o
   0  -1  10       23.10       19.49      1.80 o
   1  -1  10       28.99       19.54      1.85 o
   2  -1  10       13.64        8.31      1.32 o
   3  -1  10       49.87       49.22      2.39 o
   4  -1  10      256.75      250.95      6.39 o
   5  -1  10      113.55      110.83      7.63 o
   6  -1  10       10.35        9.62      3.66 o
   7  -1  10       24.51       31.12      3.36 o
   8  -1  10        0.02        5.18      4.00 o
   9  -1  10        9.50       11.69      4.83 o
  -7   0  10        1.28        2.80      2.81 o
  -6   0  10        4.06        1.72      1.90 o
  -5   0  10        6.20        7.53      2.28 o
  -4   0  10        9.50        8.97      2.41 o
  -3   0  10       25.52       30.63      2.21 o
  -2   0  10       97.76       99.25      4.03 o
  -1   0  10       19.78       23.53      1.76 o
   0   0  10        0.32        1.04      0.90 o
   1   0  10      224.95      215.81      3.59 o
   2   0  10       15.04       16.73      1.70 o
   3   0  10        7.41        4.67      1.35 o
   4   0  10        0.88        0.00      1.29 o
   5   0  10        0.37        3.32      1.68 o
   6   0  10        4.04        6.67      2.33 o
   7   0  10       17.17       19.90      2.68 o
   8   0  10        7.08        9.62      5.56 o
   9   0  10       11.71       21.21      5.02 o
  -7   1  10        0.01        2.52      2.51 o
  -6   1  10        0.32        0.34      1.75 o
  -5   1  10        2.05        1.85      1.83 o
  -4   1  10      171.16      162.52      3.57 o
  -3   1  10        2.45        4.26      1.40 o
  -2   1  10       62.64       54.12      2.45 o
  -1   1  10      302.56      304.15      4.38 o
   0   1  10       69.93       68.00      2.29 o
   1   1  10       12.60       17.25      1.31 o
   2   1  10        6.22        5.10      1.27 o
   3   1  10      189.44      184.44      4.05 o
   4   1  10        3.40        3.02      1.33 o
   5   1  10      175.59      190.17      4.59 o
   6   1  10      106.38      110.22      4.14 o
   7   1  10        0.01        0.62      1.66 o
   8   1  10        0.96        0.98      3.38 o
   9   1  10        0.25        1.81      3.82 o
  -7   2  10       20.46       17.75      3.33 o
  -6   2  10       20.79       23.71      5.64 o
  -5   2  10       15.17       16.40      2.24 o
  -4   2  10       18.28       17.58      1.64 o
  -3   2  10      134.06      142.33      5.95 o
  -2   2  10       47.49       41.33      2.74 o
  -1   2  10      315.10      331.36      4.68 o
   0   2  10       79.94       72.37      2.85 o
   1   2  10      198.34      187.63      3.42 o
   2   2  10       15.06       11.85      1.40 o
   3   2  10        0.05        0.20      1.05 o
   4   2  10      137.11      148.10      3.70 o
   5   2  10      180.67      193.17      4.39 o
   6   2  10      164.96      166.19      4.52 o
   7   2  10        1.86        5.00      2.08 o
   8   2  10        6.78        9.11      4.04 o
   9   2  10        0.22        3.66      3.75 o
  -7   3  10       21.04       22.79      3.45 o
  -6   3  10        1.65        0.86      2.37 o
  -5   3  10       16.89       14.98      4.04 o
  -4   3  10        2.50        2.40      1.32 o
  -3   3  10        4.80        3.87      1.41 o
  -2   3  10       42.35       39.82      1.77 o
  -1   3  10       79.45       69.92      2.91 o
   0   3  10       18.87       15.30      1.52 o
   1   3  10        6.70        3.60      1.07 o
   2   3  10       52.90       56.42      2.50 o
   3   3  10       29.20       22.43      1.70 o
   4   3  10        0.77        0.00      1.07 o
   5   3  10        7.87        7.30      1.52 o
   6   3  10       20.27       24.68      2.84 o
   7   3  10       24.99       25.10      4.47 o
   8   3  10        9.45        7.80      3.64 o
   9   3  10        0.29        0.34      3.48 o
  -7   4  10        1.05        0.08      2.53 o
  -6   4  10        1.31        0.94      2.35 o
  -5   4  10       37.59       42.65      2.81 o
  -4   4  10       57.68       55.45      2.78 o
  -3   4  10      227.91      197.74      4.74 o
  -2   4  10        1.71        0.72      1.13 o
  -1   4  10      183.79      181.18      3.17 o
   0   4  10      285.20      274.03      4.40 o
   1   4  10        1.01        1.10      0.95 o
   2   4  10      768.10      836.41      8.49 o
   3   4  10       17.92       17.45      1.45 o
   4   4  10        2.47        1.84      1.15 o
   5   4  10        5.83        4.98      1.49 o
   6   4  10        7.79        4.10      1.40 o
   7   4  10        6.06        4.45      2.52 o
   8   4  10        0.92        0.14      2.92 o
   9   4  10        7.13        6.29      3.89 o
  -7   5  10        8.52       10.14      3.29 o
  -6   5  10       20.81       24.91      3.68 o
  -5   5  10       79.65       85.66      3.58 o
  -4   5  10      141.67      136.36      4.91 o
  -3   5  10       33.31       35.74      1.99 o
  -2   5  10       80.62       84.25      3.19 o
  -1   5  10      171.62      167.45      3.37 o
   0   5  10        7.95        6.01      1.15 o
   1   5  10      132.58      130.13      3.68 o
   2   5  10      255.94      251.45      3.74 o
   3   5  10       33.05       32.42      1.82 o
   4   5  10       18.26       16.38      1.47 o
   5   5  10        7.55        7.81      1.48 o
   6   5  10        2.16        0.00      1.06 o
   7   5  10        4.87        5.26      5.81 o
   8   5  10        4.13        7.35      2.25 o
   9   5  10        3.07        3.97      3.82 o
  -7   6  10       13.33       17.60      5.16 o
  -6   6  10        0.04        0.83      3.45 o
  -5   6  10        0.45        0.00      1.70 o
  -4   6  10      120.12      119.81      8.17 o
  -3   6  10        6.59        9.59      2.44 o
  -2   6  10      155.13      153.91      5.98 o
  -1   6  10      165.22      162.32      3.96 o
   0   6  10        9.77        9.54      1.30 o
   1   6  10        9.01        9.21      1.24 o
   2   6  10       23.75       26.36      2.03 o
   3   6  10       90.07       97.91      2.86 o
   4   6  10       10.51       12.38      1.37 o
   5   6  10       36.29       41.41      2.51 o
   6   6  10       56.99       62.96      3.98 o
   7   6  10        5.88        4.63      2.12 o
   8   6  10        2.49        2.09      3.69 o
   9   6  10        3.23        0.87      4.21 o
  -7   7  10       10.59        8.71      4.72 o
  -6   7  10       19.89       21.51      5.15 o
  -5   7  10        7.19        5.64      3.23 o
  -4   7  10        3.19        1.14      2.53 o
  -3   7  10       26.40       30.34      2.41 o
  -2   7  10       23.84       20.40      2.79 o
  -1   7  10      100.38      109.46      5.48 o
   0   7  10      167.08      149.29      3.39 o
   1   7  10       20.09       15.27      1.43 o
   2   7  10        3.59        5.40      1.36 o
   3   7  10      218.83      228.87      4.44 o
   4   7  10       20.02       17.50      1.90 o
   5   7  10        0.20        0.00      1.14 o
   6   7  10        4.95        7.00      1.77 o
   7   7  10        2.70        1.19      1.67 o
   8   7  10        0.95        3.07      2.09 o
   9   7  10        0.01        0.00      3.39 o
  -6   8  10        8.58        4.49      4.28 o
  -5   8  10        0.14        0.71      2.27 o
  -4   8  10       13.79       14.97      2.06 o
  -3   8  10       41.99       37.54      2.77 o
  -2   8  10        7.08        4.87      2.23 o
  -1   8  10        2.31        0.31      1.87 o
   0   8  10       23.05       22.56      2.06 o
   1   8  10       51.46       48.91      3.36 o
   2   8  10        9.05        7.37      1.68 o
   3   8  10       88.28       79.41      3.47 o
   4   8  10        8.28       10.02      1.80 o
   5   8  10        5.97        9.29      1.63 o
   6   8  10        8.71        7.96      2.29 o
   7   8  10        3.20        5.54      2.21 o
   8   8  10        0.03        0.00      1.92 o
   9   8  10        0.01        0.00      3.19 o
  -6   9  10        4.15        7.82      4.61 o
  -5   9  10        4.26        7.76      3.23 o
  -4   9  10       21.37       21.48      4.14 o
  -3   9  10        4.85        2.90      2.36 o
  -2   9  10       17.13       14.88      3.74 o
  -1   9  10       32.56       42.92      4.80 o
   0   9  10       27.22       24.27      3.43 o
   1   9  10       53.02       39.48      3.28 o
   2   9  10       33.21       30.27      3.86 o
   3   9  10       56.02       52.78      4.01 o
   4   9  10        1.18        0.73      1.56 o
   5   9  10        0.93        1.14      1.36 o
   6   9  10        4.47        2.41      2.09 o
   7   9  10       15.91       11.84      2.54 o
   8   9  10        3.06        3.42      3.59 o
  -5  10  10        0.19        0.57      3.28 o
  -4  10  10       37.70       35.44      5.18 o
  -3  10  10       15.49       19.70      4.12 o
  -2  10  10       38.73       42.90      5.41 o
  -1  10  10        0.31        0.04      8.94 o
   0  10  10        3.62        0.59      2.85 o
   1  10  10        4.31        7.70      2.30 o
   2  10  10        1.35        1.18      1.85 o
   3  10  10        8.32        2.86      2.14 o
   4  10  10        2.32        5.14      2.10 o
   5  10  10        6.58        8.82      1.82 o
   6  10  10        0.34        0.00      3.27 o
   7  10  10        0.00        0.61      3.18 o
   8  10  10        2.03        2.10      3.56 o
  -5  11  10        1.57        0.00      3.72 o
  -4  11  10        8.23       18.48      8.11 o
  -3  11  10       56.35       59.80     10.37 o
  -2  11  10        1.17        7.55      3.79 o
  -1  11  10        1.74        0.46      8.26 o
   0  11  10        9.23        7.16      3.50 o
   1  11  10        0.62        0.00      2.38 o
   2  11  10       13.74       15.03      2.89 o
   3  11  10       14.87        9.33      3.25 o
   4  11  10        3.94        1.98      2.23 o
   5  11  10        0.05        0.00      3.98 o
   6  11  10        0.07        0.00      3.20 o
   7  11  10        1.39        4.15      3.56 o
  -4  12  10        0.62        3.01      6.91 o
  -3  12  10       53.11       55.14     10.67 o
  -2  12  10       11.52        6.59      9.77 o
  -1  12  10        4.72       11.25      4.43 o
   0  12  10        1.52        0.00      2.81 o
   1  12  10        1.35        0.82      2.47 o
   2  12  10        1.94        0.21      2.65 o
   3  12  10       61.67       53.38      4.75 o
   4  12  10       22.90       27.41      3.40 o
   5  12  10        0.24        0.00      4.43 o
   6  12  10        0.00        0.00      3.21 o
  -3  13  10       17.27       19.38      8.11 o
  -2  13  10        5.27       10.88      4.15 o
  -1  13  10        0.03        0.00      3.14 o
   0  13  10        0.38        0.00      3.03 o
   1  13  10        0.58        0.00      8.19 o
   2  13  10        2.20        0.00      2.96 o
   3  13  10        1.45        3.95      2.62 o
   4  13  10        2.11        2.68      5.48 o
   5  13  10        7.29       10.63      4.34 o
  -2  14  10        5.44       11.56      4.80 o
  -1  14  10        1.80        0.00      3.77 o
   0  14  10        2.83        3.31      5.11 o
   1  14  10        1.74        1.98      3.43 o
   2  14  10        1.72        1.43      3.42 o
   3  14  10        0.05        0.00      3.27 o
   4  14  10        0.26        0.50      3.75 o
  -1  -8  11        2.10        0.00      4.96 o
   0  -8  11        6.10       11.72      6.46 o
   1  -8  11       13.76       21.34      7.06 o
   2  -8  11        0.91        6.16      5.41 o
   3  -8  11        1.10        1.12      2.86 o
  -2  -7  11        4.24        6.61      5.26 o
  -1  -7  11        1.00        0.00      3.29 o
   0  -7  11       33.83       33.96      7.96 o
   1  -7  11        6.63       10.22      5.86 o
   2  -7  11        8.86        8.51      3.03 o
   3  -7  11        2.81        7.59      5.90 o
   4  -7  11       24.78       35.70      6.67 o
   5  -7  11        1.26        8.55      5.05 o
  -3  -6  11       38.28       47.93      8.56 o
  -2  -6  11        1.50        0.15      5.11 o
  -1  -6  11       15.74       14.81      3.40 o
   0  -6  11        7.82        2.50      3.77 o
   1  -6  11       12.59        7.47      7.44 o
   2  -6  11        1.65        0.84      2.22 o
   3  -6  11       29.89       29.42      3.39 o
   4  -6  11       34.40       32.80      5.68 o
   5  -6  11        1.64        0.00      2.95 o
   6  -6  11       11.33       11.94      5.22 o
  -4  -5  11        1.53        0.00      4.96 o
  -3  -5  11       13.73        7.66      5.71 o
  -2  -5  11       11.64        7.64      3.32 o
  -1  -5  11        7.16        8.60      3.71 o
   0  -5  11       16.21       13.54      2.19 o
   1  -5  11      107.65      113.00      5.49 o
   2  -5  11        0.03        0.00      2.39 o
   3  -5  11        0.91        0.00      2.28 o
   4  -5  11        6.18        9.39      3.41 o
   5  -5  11        1.05        0.19      2.99 o
   6  -5  11       17.56       32.25     11.19 o
   7  -5  11        7.18        6.74     10.67 o
  -5  -4  11       45.36       52.15      6.74 o
  -4  -4  11        0.48        0.00      2.99 o
  -3  -4  11        0.80        0.00      3.19 o
  -2  -4  11       31.14       29.03      4.65 o
  -1  -4  11        0.05        0.00      1.94 o
   0  -4  11        0.41        0.29      1.56 o
   1  -4  11      239.15      235.84      6.11 o
   2  -4  11        1.38        1.11      1.96 o
   3  -4  11        6.60        5.94      3.45 o
   4  -4  11        0.25        0.24      2.68 o
   5  -4  11       22.24       29.15      4.24 o
   6  -4  11       24.20       28.86      6.01 o
   7  -4  11        2.05        0.00      5.71 o
  -5  -3  11       31.45       36.26      5.90 o
  -4  -3  11       22.69       28.14      4.98 o
  -3  -3  11       14.72       12.15      1.86 o
  -2  -3  11        3.11        0.75      1.80 o
  -1  -3  11        2.98        1.16      1.99 o
   0  -3  11       28.39       24.95      2.46 o
   1  -3  11        1.57        1.69      1.65 o
   2  -3  11       17.98       17.95      2.60 o
   3  -3  11        5.28        8.67      2.29 o
   4  -3  11       27.74       25.70      3.86 o
   5  -3  11       23.94       26.10      3.89 o
   6  -3  11        2.54        8.82      6.01 o
   7  -3  11        2.28        1.69      3.96 o
   8  -3  11       29.17       32.28      7.02 o
  -6  -2  11        0.77        1.57      3.57 o
  -5  -2  11       14.46       21.73      4.73 o
  -4  -2  11       40.15       52.32      6.01 o
  -3  -2  11      132.21      127.93      4.54 o
  -2  -2  11      166.23      162.57      5.46 o
  -1  -2  11       44.64       45.60      2.67 o
   0  -2  11        0.07        0.39      1.39 o
   1  -2  11        5.94        4.39      1.77 o
   2  -2  11       64.57       59.45      4.29 o
   3  -2  11       43.27       38.96      3.39 o
   4  -2  11       46.43       49.06      4.64 o
   5  -2  11        9.95        9.85      3.12 o
   6  -2  11        1.07        0.00      2.27 o
   7  -2  11        3.30        4.30      2.62 o
   8  -2  11        1.09        3.14      3.89 o
  -6  -1  11        3.03        6.03      3.76 o
  -5  -1  11       41.18       49.68      6.29 o
  -4  -1  11       58.32       62.93      6.64 o
  -3  -1  11       15.62       14.09      2.26 o
  -2  -1  11      323.15      333.79      6.88 o
  -1  -1  11       88.42       91.44      3.18 o
   0  -1  11      162.95      163.01      4.17 o
   1  -1  11        0.32        0.30      1.22 o
   2  -1  11       20.08       17.36      2.03 o
   3  -1  11      332.38      290.39      6.75 o
   4  -1  11       25.28       23.69      2.91 o
   5  -1  11        4.86        2.46      2.25 o
   6  -1  11        0.09        1.64      2.28 o
   7  -1  11       46.35       52.26      4.37 o
   8  -1  11        4.70        4.30      9.24 o
   9  -1  11        0.68        0.80      4.36 o
  -6   0  11       14.92       11.87      6.46 o
  -5   0  11       40.59       35.58      6.31 o
  -4   0  11       12.92       16.56      4.11 o
  -3   0  11       78.23       75.36      3.64 o
  -2   0  11       11.42       12.66      2.50 o
  -1   0  11       20.32       20.37      2.62 o
   0   0  11        8.68        8.89      1.89 o
   1   0  11      131.74      136.77      3.66 o
   2   0  11       89.22       95.32      3.07 o
   3   0  11        0.72        0.00      1.61 o
   4   0  11       23.78       23.27      2.95 o
   5   0  11      556.55      545.49     10.01 o
   6   0  11       80.58       77.21      4.98 o
   7   0  11        2.48        1.03      2.36 o
   8   0  11        7.99        9.26      4.25 o
   9   0  11        0.01        3.68      3.94 o
  -6   1  11       43.43       45.80      4.39 o
  -5   1  11        0.24        2.79      2.68 o
  -4   1  11       25.37       30.53      2.75 o
  -3   1  11      209.85      232.06      6.40 o
  -2   1  11      203.40      206.22      5.11 o
  -1   1  11     1026.31     1022.41     10.83 o
   0   1  11       29.95       32.26      2.15 o
   1   1  11        1.93        0.50      1.00 o
   2   1  11      244.15      247.18      4.67 o
   3   1  11        9.34        5.45      1.61 o
   4   1  11      157.51      166.87      7.25 o
   5   1  11      528.79      565.13     10.06 o
   6   1  11      157.80      152.98      6.90 o
   7   1  11        1.58        0.00      1.80 o
   8   1  11        0.26        2.45      3.86 o
   9   1  11        4.61        7.52      4.47 o
  -7   2  11        3.67        9.12      3.21 o
  -6   2  11       14.58       13.73      3.35 o
  -5   2  11        3.85       11.85      2.82 o
  -4   2  11        9.73       15.60      2.37 o
  -3   2  11       46.55       56.48      4.24 o
  -2   2  11      493.63      487.97      6.33 o
  -1   2  11     1373.80     1401.08     12.53 o
   0   2  11      240.65      231.87      3.69 o
   1   2  11       72.09       65.89      2.47 o
   2   2  11       47.13       45.11      2.71 o
   3   2  11      115.11      111.76      3.81 o
   4   2  11      249.47      225.31      5.48 o
   5   2  11        0.05        0.00      1.62 o
   6   2  11       71.82       71.35      4.56 o
   7   2  11       15.46       20.26      2.61 o
   8   2  11        2.40        0.32      3.42 o
   9   2  11        2.05        4.75      4.15 o
  -7   3  11        2.45        3.80      3.13 o
  -6   3  11       16.78       20.33      3.35 o
  -5   3  11        0.67        2.11      2.27 o
  -4   3  11       39.44       44.81      3.50 o
  -3   3  11       42.05       50.11      3.11 o
  -2   3  11       61.60       47.77      2.61 o
  -1   3  11       30.35       29.46      2.03 o
   0   3  11        3.34        5.05      1.25 o
   1   3  11       37.55       35.18      2.05 o
   2   3  11      245.71      237.41      4.89 o
   3   3  11       14.75       16.30      1.71 o
   4   3  11        7.48        8.02      1.67 o
   5   3  11       48.56       49.78      3.17 o
   6   3  11      108.24       97.65      3.96 o
   7   3  11       12.68       13.21      2.04 o
   8   3  11       12.07       17.28      4.66 o
   9   3  11       11.15       12.00      4.58 o
  -6   4  11       26.12       17.47      3.41 o
  -5   4  11       29.53       26.39      3.80 o
  -4   4  11       81.37       82.50      3.93 o
  -3   4  11        1.69        4.39      1.95 o
  -2   4  11        4.18        0.02      1.33 o
  -1   4  11       55.87       64.93      3.43 o
   0   4  11       93.74      102.16      3.25 o
   1   4  11        0.70        0.55      1.11 o
   2   4  11       62.11       59.80      2.50 o
   3   4  11       15.89       18.58      1.76 o
   4   4  11        1.63        0.67      1.47 o
   5   4  11       43.37       49.60      3.09 o
   6   4  11      106.38      104.47      3.90 o
   7   4  11       62.89       56.89      5.26 o
   8   4  11        0.00        4.04      3.59 o
   9   4  11        2.89        2.22      4.00 o
  -6   5  11        3.77       13.41      4.62 o
  -5   5  11       26.43       24.84      3.32 o
  -4   5  11      193.16      216.21      7.53 o
  -3   5  11       20.50       15.23      1.49 o
  -2   5  11       30.93       27.87      3.14 o
  -1   5  11        0.58        2.31      1.76 o
   0   5  11        1.57        1.50      1.09 o
   1   5  11       75.35       70.58      2.54 o
   2   5  11        2.92        0.04      1.01 o
   3   5  11        5.28        2.63      1.29 o
   4   5  11       25.94       19.82      2.02 o
   5   5  11        0.76        0.00      1.51 o
   6   5  11        0.03        0.21      1.46 o
   7   5  11       11.42       12.63      2.71 o
   8   5  11        0.88        3.29      2.34 o
   9   5  11        2.30        9.74      4.25 o
  -6   6  11        3.15        3.06      4.13 o
  -5   6  11       13.81       19.20      3.69 o
  -4   6  11       13.51       16.40      3.40 o
  -3   6  11       44.81       43.26      2.45 o
  -2   6  11       17.28       22.79      2.84 o
  -1   6  11        0.50        1.22      1.61 o
   0   6  11       43.21       48.55      2.30 o
   1   6  11       66.58       68.66      3.35 o
   2   6  11       21.45       17.80      1.75 o
   3   6  11      215.31      209.81      4.95 o
   4   6  11        2.73        0.12      1.29 o
   5   6  11        0.04        0.00      1.37 o
   6   6  11       15.43       15.58      2.34 o
   7   6  11        4.48        5.62      2.41 o
   8   6  11        0.17        0.89      2.11 o
   9   6  11        6.25        4.66      3.72 o
  -6   7  11        2.06        0.00      3.66 o
  -5   7  11       11.50       10.32      2.67 o
  -4   7  11       34.24       31.49      3.98 o
  -3   7  11       33.80       30.87      2.99 o
  -2   7  11        4.72        3.89      2.19 o
  -1   7  11       40.43       44.96      3.47 o
   0   7  11       81.17       96.46      5.09 o
   1   7  11        5.71        6.63      1.56 o
   2   7  11        9.90        9.28      2.08 o
   3   7  11      144.83      138.85      5.53 o
   4   7  11       50.00       45.53      3.23 o
   5   7  11        7.27        7.15      1.76 o
   6   7  11        9.95       11.30      2.60 o
   7   7  11        9.52       14.52      5.61 o
   8   7  11        1.17        2.32      2.28 o
   9   7  11        0.59        7.29      3.93 o
  -6   8  11        1.28        0.00      3.79 o
  -5   8  11        0.75        2.53      2.91 o
  -4   8  11        1.70        1.52      1.52 o
  -3   8  11       27.19       33.92      3.36 o
  -2   8  11       14.08       20.31      3.95 o
  -1   8  11       66.04       64.05      5.84 o
   0   8  11       21.85       18.14      3.11 o
   1   8  11       60.89       70.29      6.07 o
   2   8  11        4.32        4.00      1.93 o
   3   8  11        2.30        6.28      2.00 o
   4   8  11       18.62       23.75      2.99 o
   5   8  11       10.80        7.72      2.65 o
   6   8  11        4.70        1.82      2.26 o
   7   8  11        3.45        3.15      2.33 o
   8   8  11        0.54        0.83      3.42 o
  -5   9  11        0.13        2.39      3.14 o
  -4   9  11        0.01        1.42      1.82 o
  -3   9  11        8.66       10.92      4.73 o
  -2   9  11       61.79       53.12      5.50 o
  -1   9  11        5.77        8.34      3.25 o
   0   9  11        0.06        0.00      2.07 o
   1   9  11       54.38       56.81      4.73 o
   2   9  11        8.89        9.26      2.67 o
   3   9  11       16.11       13.01      2.66 o
   4   9  11       10.65        8.43      2.36 o
   5   9  11        1.75        2.37      1.87 o
   6   9  11        6.11        5.92      3.68 o
   7   9  11        0.01        0.00      3.12 o
   8   9  11        3.40        8.51      4.22 o
  -5  10  11        3.04        0.00      4.06 o
  -4  10  11        0.01       19.98      6.46 o
  -3  10  11        2.96        0.00      4.81 o
  -2  10  11        5.53        2.09      3.16 o
  -1  10  11       66.62       63.94      6.31 o
   0  10  11        1.42        0.00      2.52 o
   1  10  11        2.63        2.07      2.58 o
   2  10  11       13.47       14.49      2.82 o
   3  10  11       15.03       16.07      2.86 o
   4  10  11        1.63        0.00      2.39 o
   5  10  11       15.44       15.73      2.55 o
   6  10  11        0.07        0.00      3.06 o
   7  10  11        8.81       16.72      4.40 o
  -4  11  11        5.99        5.63      2.97 o
  -3  11  11        0.69       14.12      6.91 o
  -2  11  11        5.60        6.42      3.78 o
  -1  11  11       17.07       14.42      6.01 o
   0  11  11       44.97       46.73      4.87 o
   1  11  11       19.56       14.82      4.98 o
   2  11  11        0.04        0.00      2.99 o
   3  11  11       16.26       19.13      3.11 o
   4  11  11        0.07        0.00      2.17 o
   5  11  11        1.34        0.28      2.92 o
   6  11  11        1.50        0.00      3.16 o
   7  11  11        3.20        5.56      3.84 o
  -3  12  11        0.01        8.71      6.61 o
  -2  12  11       17.42       17.64      5.11 o
  -1  12  11        0.04        0.00      3.01 o
   0  12  11        3.93        0.26      2.64 o
   1  12  11        5.44        4.35      3.09 o
   2  12  11        0.08        0.00      2.97 o
   3  12  11        0.53        0.06      2.35 o
   4  12  11        0.35        4.00      2.75 o
   5  12  11        0.07        0.00      3.16 o
   6  12  11        1.22        0.00      3.45 o
  -2  13  11        4.08        0.26      3.82 o
  -1  13  11        1.63        5.91      3.95 o
   0  13  11        1.57        2.63      3.04 o
   1  13  11        1.81        0.00      3.83 o
   2  13  11        2.30        4.10      3.74 o
   3  13  11       16.03       26.15      4.24 o
   4  13  11        6.49        6.23      3.74 o
   5  13  11        2.73        5.18      3.79 o
  -1  14  11        0.24        0.40      4.51 o
   0  14  11        0.00        0.00      3.55 o
   1  14  11        0.72        0.51      3.36 o
   2  14  11        1.21        0.00      3.45 o
   3  14  11        0.31        2.63      3.82 o
  -1  -7  12        9.35        9.62      6.46 o
   0  -7  12        2.14        0.00      5.26 o
   1  -7  12        0.00        0.75      4.96 o
   2  -7  12       12.54       23.68     13.75 o
   3  -7  12        2.63        3.09      4.25 o
   4  -7  12        0.12        0.67      4.08 o
  -2  -6  12       14.60       22.39      7.06 o
  -1  -6  12        5.92        6.89      3.93 o
   0  -6  12        4.54        0.00      4.36 o
   1  -6  12       10.42       12.56      3.03 o
   2  -6  12        2.39        4.89      2.91 o
   3  -6  12        0.10        2.21      3.20 o
   4  -6  12        0.98        1.29      3.22 o
   5  -6  12        0.71        0.00      4.39 o
  -3  -5  12       15.27       13.52      6.46 o
  -2  -5  12       24.86       38.17      7.66 o
  -1  -5  12        1.47        5.19      3.02 o
   0  -5  12        0.94        0.00      4.81 o
   1  -5  12       12.55        7.79      3.38 o
   2  -5  12       10.06       12.86      2.68 o
   3  -5  12       14.20       18.65      3.90 o
   4  -5  12        0.60        0.00      3.10 o
   5  -5  12       30.13       48.53     10.07 o
   6  -5  12        0.17        0.00      3.97 o
  -4  -4  12        0.36        0.00      3.36 o
  -3  -4  12       46.16       42.22      6.00 o
  -2  -4  12       23.73       27.38      3.62 o
  -1  -4  12       27.96       31.38      4.08 o
   0  -4  12       22.53       21.68      2.89 o
   1  -4  12        5.53        7.24      2.15 o
   2  -4  12       52.82       53.75      3.88 o
   3  -4  12        2.77        7.89      3.25 o
   4  -4  12        1.05        2.93      2.80 o
   5  -4  12       27.34       31.85      4.62 o
   6  -4  12        0.10        2.73      4.34 o
   7  -4  12       11.70        4.57      4.68 o
  -5  -3  12        0.09        0.37      3.72 o
  -4  -3  12        8.32       12.68      4.96 o
  -3  -3  12       12.76       16.15      4.41 o
  -2  -3  12       27.45       25.40      3.06 o
  -1  -3  12       18.28       18.93      2.88 o
   0  -3  12        3.78        0.00      1.46 o
   1  -3  12       51.35       59.39      3.88 o
   2  -3  12       53.17       53.74      3.90 o
   3  -3  12        4.36        4.44      2.78 o
   4  -3  12       21.57       28.97      4.22 o
   5  -3  12        0.52        0.84      2.97 o
   6  -3  12        3.12        7.51      4.30 o
   7  -3  12       10.62       20.77      5.49 o
  -5  -2  12        0.28        4.56      3.83 o
  -4  -2  12       27.75       30.87      8.94 o
  -3  -2  12        0.81        1.80      1.73 o
  -2  -2  12       16.84       26.78      3.18 o
  -1  -2  12        2.41        1.66      1.26 o
   0  -2  12       11.28       13.92      1.97 o
   1  -2  12       25.24       19.39      2.56 o
   2  -2  12       65.17       54.02      3.79 o
   3  -2  12        0.53        1.35      2.07 o
   4  -2  12        0.85        2.92      2.77 o
   5  -2  12        0.78        5.01      4.79 o
   6  -2  12       11.88       15.98      4.93 o
   7  -2  12        2.92        2.13      3.49 o
   8  -2  12        0.05        0.00      4.48 o
  -5  -1  12        4.73        6.24      6.39 o
  -4  -1  12        3.39        0.00      3.27 o
  -3  -1  12       20.52       17.88      2.51 o
  -2  -1  12        0.61        1.28      2.00 o
  -1  -1  12       78.21       75.68      3.24 o
   0  -1  12       10.34        6.61      1.84 o
   1  -1  12        1.97        3.19      1.72 o
   2  -1  12        0.69        0.00      1.83 o
   3  -1  12        0.11        0.00      1.94 o
   4  -1  12       13.57        9.45      3.06 o
   5  -1  12        1.39        0.00      2.73 o
   6  -1  12       21.45       24.12      3.61 o
   7  -1  12        1.78        6.35      2.73 o
   8  -1  12        5.00        9.32      4.84 o
  -6   0  12       35.16       41.17      9.92 o
  -5   0  12        1.07        0.00      3.29 o
  -4   0  12       64.47       66.15      6.82 o
  -3   0  12       24.66       21.82      2.75 o
  -2   0  12        0.65        0.00      1.87 o
  -1   0  12       77.32       80.69      4.43 o
   0   0  12       73.98       63.24      4.07 o
   1   0  12      127.16      132.67      4.64 o
   2   0  12        0.32        2.53      1.91 o
   3   0  12        1.86        0.36      2.03 o
   4   0  12        4.42        6.21      2.38 o
   5   0  12       14.13       12.86      2.53 o
   6   0  12       20.39       28.65      3.68 o
   7   0  12        1.46        6.53      2.68 o
   8   0  12        0.24        3.41      4.06 o
  -6   1  12       21.22       22.07      5.41 o
  -5   1  12       11.81        8.71      5.71 o
  -4   1  12       48.55       51.62      6.15 o
  -3   1  12        0.38        2.91      2.01 o
  -2   1  12       46.53       48.09      4.84 o
  -1   1  12       74.73       77.04      3.41 o
   0   1  12        4.54        4.52      1.67 o
   1   1  12       91.48       96.87      3.45 o
   2   1  12       37.09       36.46      3.24 o
   3   1  12       12.76        8.99      2.31 o
   4   1  12       19.60       15.98      2.61 o
   5   1  12       58.99       58.68      4.56 o
   6   1  12        1.28        3.78      2.90 o
   7   1  12        3.55        1.30      2.29 o
   8   1  12        0.18        0.75      4.04 o
   9   1  12        1.94        7.47      4.64 o
  -6   2  12        0.11        8.21      3.94 o
  -5   2  12       16.49       12.62      3.25 o
  -4   2  12        0.11        0.48      1.56 o
  -3   2  12       10.30       14.27      2.87 o
  -2   2  12       41.15       34.20      2.41 o
  -1   2  12      123.50      124.25      4.10 o
   0   2  12      101.24       97.10      3.98 o
   1   2  12        0.04        0.00      1.26 o
   2   2  12        0.58        0.00      1.65 o
   3   2  12       74.79       69.11      4.11 o
   4   2  12       36.55       38.14      3.42 o
   5   2  12      112.42       98.07      6.05 o
   6   2  12       14.08       10.73      2.87 o
   7   2  12        2.49        1.72      2.21 o
   8   2  12        3.87        6.13      5.48 o
   9   2  12        0.21        0.00      4.03 o
  -6   3  12        0.21        3.80      3.79 o
  -5   3  12       44.60       43.90      6.52 o
  -4   3  12        6.99        4.02      1.66 o
  -3   3  12       27.89       26.79      3.12 o
  -2   3  12       24.72       25.46      2.37 o
  -1   3  12       39.71       38.73      2.98 o
   0   3  12      104.67      106.04      5.68 o
   1   3  12       46.45       43.01      2.77 o
   2   3  12       70.25       66.64      4.45 o
   3   3  12        2.16        5.36      2.55 o
   4   3  12       14.08       12.64      2.43 o
   5   3  12        4.23        0.07      2.62 o
   6   3  12        2.64        0.00      2.53 o
   7   3  12        1.39        4.53      2.08 o
   8   3  12        0.01        8.59      7.14 o
   9   3  12        0.58        1.27      3.68 o
  -6   4  12        0.98        0.00      3.50 o
  -5   4  12        0.58        3.72      4.66 o
  -4   4  12        0.43        0.24      1.91 o
  -3   4  12        1.12        0.00      2.00 o
  -2   4  12       14.84       12.89      2.11 o
  -1   4  12       67.22       67.01      3.99 o
   0   4  12        0.09        0.00      1.40 o
   1   4  12       70.63       76.10      3.82 o
   2   4  12        6.96        5.19      1.54 o
   3   4  12        2.10        0.00      1.73 o
   4   4  12       20.98       22.48      2.75 o
   5   4  12        4.52        4.27      2.42 o
   6   4  12       28.22       22.64      3.07 o
   7   4  12        6.78        7.12      1.97 o
   8   4  12        0.67        0.00      3.34 o
   9   4  12        0.00        0.44      3.70 o
  -6   5  12        0.52        0.00      3.81 o
  -5   5  12       50.91       55.69      6.99 o
  -4   5  12        7.14        3.86      2.37 o
  -3   5  12        6.19        3.93      1.41 o
  -2   5  12       43.11       50.26      3.20 o
  -1   5  12       40.87       39.79      3.33 o
   0   5  12       70.11       76.49      4.85 o
   1   5  12        0.63        0.00      1.80 o
   2   5  12       15.11       18.44      2.89 o
   3   5  12       12.53       12.36      2.24 o
   4   5  12        6.28        6.24      1.97 o
   5   5  12       22.55       22.35      3.54 o
   6   5  12       61.48       70.86      4.32 o
   7   5  12       20.61       28.60      5.26 o
   8   5  12        3.07        6.58      3.75 o
   9   5  12        0.57        3.09      4.96 o
  -6   6  12        7.71        8.49      4.75 o
  -5   6  12        2.19        0.00      3.29 o
  -4   6  12        3.81        0.67      3.03 o
  -3   6  12       14.63       11.56      1.71 o
  -2   6  12       10.31        9.86      2.22 o
  -1   6  12        1.07        1.27      1.87 o
   0   6  12       74.97       67.54      4.86 o
   1   6  12        7.71        9.08      2.45 o
   2   6  12        1.72        2.32      1.86 o
   3   6  12        1.86        2.29      1.88 o
   4   6  12        0.57        0.00      3.36 o
   5   6  12       20.05       20.42      2.90 o
   6   6  12        3.60        1.28      1.86 o
   7   6  12        2.88        7.40      3.93 o
   8   6  12        0.95        0.00      3.39 o
  -5   7  12        4.98        3.31      3.96 o
  -4   7  12        0.08        1.16      2.70 o
  -3   7  12        0.02        1.18      2.23 o
  -2   7  12       93.57       87.01      5.74 o
  -1   7  12        1.14        0.00      2.01 o
   0   7  12       24.71       30.62      3.77 o
   1   7  12       37.07       43.69      4.29 o
   2   7  12       10.52       11.16      2.24 o
   3   7  12      139.82      146.65      5.28 o
   4   7  12        0.63        2.19      2.86 o
   5   7  12        2.24        0.50      2.04 o
   6   7  12        5.85        4.48      2.00 o
   7   7  12        1.76        4.67      3.56 o
   8   7  12        0.33        3.62      3.67 o
  -5   8  12       15.67       16.95      5.48 o
  -4   8  12       25.78       28.79      6.43 o
  -3   8  12       15.48       19.71      6.84 o
  -2   8  12       15.32       12.27      3.65 o
  -1   8  12        8.40        5.96      3.28 o
   0   8  12       66.06       70.97      5.34 o
   1   8  12        2.16        5.14      4.28 o
   2   8  12        5.95        7.46      2.38 o
   3   8  12      117.39      119.97      5.28 o
   4   8  12        2.55        0.00      2.10 o
   5   8  12        6.91        4.75      2.33 o
   6   8  12        0.09        0.00      3.45 o
   7   8  12        0.04        0.00      3.14 o
   8   8  12        0.68        0.18      4.81 o
  -5   9  12        1.54        0.72      3.98 o
  -4   9  12       11.30       10.02      4.43 o
  -3   9  12       57.41       65.77      8.49 o
  -2   9  12       14.73       13.56      3.77 o
  -1   9  12       55.06       58.92      5.11 o
   0   9  12       54.88       49.95      4.76 o
   1   9  12        0.12        0.01      2.42 o
   2   9  12       10.75       13.56      3.28 o
   3   9  12        8.80        8.58      3.17 o
   4   9  12        2.45        2.96      2.25 o
   5   9  12        1.97        2.74      2.08 o
   6   9  12        5.96        2.80      3.70 o
   7   9  12        4.61        7.40      4.15 o
   8   9  12        0.00        0.00      3.68 o
  -4  10  12        0.39        0.97      2.23 o
  -3  10  12        0.11        0.00      4.81 o
  -2  10  12        2.10       10.25      3.89 o
  -1  10  12       22.51       27.18      4.06 o
   0  10  12       32.28       25.61      3.78 o
   1  10  12       24.89       18.15      3.64 o
   2  10  12        7.56       10.36      3.61 o
   3  10  12        0.02        2.10      2.31 o
   4  10  12       15.16       13.00      2.83 o
   5  10  12        0.61        1.76      2.15 o
   6  10  12        0.04        0.00      3.10 o
   7  10  12        0.06        0.00      3.32 o
  -4  11  12        0.11        0.00      2.49 o
  -3  11  12        2.52       16.68      7.36 o
  -2  11  12        2.53        0.00      3.32 o
  -1  11  12        0.40        1.14      3.18 o
   0  11  12        0.00        0.70      2.65 o
   1  11  12        8.79        7.77      5.30 o
   2  11  12        0.66        0.95      3.21 o
   3  11  12        6.94        7.22      3.05 o
   4  11  12        6.84        4.14      2.50 o
   5  11  12        0.33        2.00      3.75 o
   6  11  12        2.60        1.91      7.89 o
  -3  12  12       11.47        3.91      7.06 o
  -2  12  12        0.88        2.97      3.87 o
  -1  12  12        0.17        2.49      3.65 o
   0  12  12       14.58       13.35      3.73 o
   1  12  12        3.76        3.16      6.16 o
   2  12  12        0.01        0.74      3.46 o
   3  12  12       24.60       24.42      5.11 o
   4  12  12        2.22        1.65      2.95 o
   5  12  12        0.15        0.00      3.53 o
   6  12  12        0.01        0.00      4.73 o
  -2  13  12        4.25        0.00      5.03 o
  -1  13  12        2.84        8.29      4.14 o
   0  13  12        3.53        5.56      3.75 o
   1  13  12        4.72        0.00      3.36 o
   2  13  12        4.94        4.76      3.70 o
   3  13  12        0.43        0.00      3.65 o
   4  13  12        0.12        0.00      3.07 o
   1  14  12        2.23        0.00      3.45 o
   2  14  12        4.22        2.03      4.51 o
   0  -6  13       12.24       22.24      7.66 o
   1  -6  13        2.58        1.78      2.59 o
   2  -6  13        0.71        0.38      3.01 o
   3  -6  13       18.95       24.09      6.61 o
  -2  -5  13        6.13       14.42      6.91 o
  -1  -5  13       14.66       11.09      4.43 o
   0  -5  13        6.80       16.53      6.31 o
   1  -5  13        5.70        1.00      2.49 o
   2  -5  13       20.60       21.72      5.11 o
   3  -5  13       10.93        9.26      3.66 o
   4  -5  13        0.28        0.00      3.13 o
   5  -5  13        8.21        9.40      5.05 o
  -3  -4  13        3.24        7.66      6.31 o
  -2  -4  13        1.69        2.85      4.96 o
  -1  -4  13       28.50       40.25      4.89 o
   0  -4  13       11.95        9.86      2.55 o
   1  -4  13       37.89       25.19      3.71 o
   2  -4  13       22.10       21.87      3.17 o
   3  -4  13        5.95        3.78      3.18 o
   4  -4  13        0.71        0.00      3.05 o
   5  -4  13        7.61        8.70      4.83 o
   6  -4  13        2.32        4.61      4.58 o
  -4  -3  13        2.26        0.00      3.72 o
  -3  -3  13        1.23        0.00      3.61 o
  -2  -3  13       41.40       41.30      4.73 o
  -1  -3  13        0.59        0.45      2.85 o
   0  -3  13       16.28       15.23      2.84 o
   1  -3  13       25.56       33.93      5.03 o
   2  -3  13        0.00        1.23      2.05 o
   3  -3  13       10.56        7.65      3.22 o
   4  -3  13       21.51       28.21      4.54 o
   5  -3  13       20.48       21.06      7.14 o
   6  -3  13        0.75        0.00      3.96 o
   7  -3  13        1.22        0.43      4.32 o
  -4  -2  13        1.09        8.85      4.28 o
  -3  -2  13        9.28        4.86      3.82 o
  -2  -2  13       48.68       50.05      4.17 o
  -1  -2  13        4.93        3.61      1.35 o
   0  -2  13       24.93       25.80      3.17 o
   1  -2  13        0.59        0.00      1.86 o
   2  -2  13       40.80       43.56      3.96 o
   3  -2  13        2.08        0.19      2.56 o
   4  -2  13        1.78        3.85      3.03 o
   5  -2  13       22.67       25.14     13.00 o
   6  -2  13        0.40        0.02      3.97 o
   7  -2  13        3.61        0.80      7.06 o
  -4  -1  13       39.96       51.65      6.80 o
  -3  -1  13        8.19       13.89      4.21 o
  -2  -1  13        0.28        0.23      2.15 o
  -1  -1  13       34.07       35.80      2.69 o
   0  -1  13       15.78       18.61      2.40 o
   1  -1  13        7.85        9.08      2.42 o
   2  -1  13      264.48      269.46      7.15 o
   3  -1  13        2.28        2.13      4.49 o
   4  -1  13        1.35        0.95      2.60 o
   5  -1  13       10.27        8.76      4.20 o
   6  -1  13        5.73        6.67      4.37 o
   7  -1  13       25.61       36.91      5.15 o
   8  -1  13        0.00        1.51      5.18 o
  -5   0  13        0.26        5.98      4.13 o
  -4   0  13       35.39       38.59      6.12 o
  -3   0  13        8.47       15.50      3.22 o
  -2   0  13        2.32        3.75      2.37 o
  -1   0  13       14.33       17.09      2.21 o
   0   0  13        0.47        0.31      1.74 o
   1   0  13        6.38       17.55      6.28 o
   2   0  13       92.45      104.11      8.46 o
   3   0  13       19.92       19.59      3.52 o
   4   0  13       15.93       17.14      3.52 o
   5   0  13       12.55        9.99      6.31 o
   6   0  13        6.86        8.17      3.55 o
   7   0  13        4.22        7.65      3.08 o
   8   0  13        6.55        5.94      7.59 o
  -5   1  13        1.04        0.00      3.57 o
  -4   1  13        1.84        3.36      3.64 o
  -3   1  13       57.72       67.58      6.45 o
  -2   1  13       38.42       41.31      4.12 o
  -1   1  13       16.10       19.52      2.35 o
   0   1  13       41.48       42.09      3.62 o
   1   1  13        4.29        2.24      2.08 o
   2   1  13       21.94       25.16      3.73 o
   3   1  13        7.90        3.63      2.59 o
   4   1  13        1.52        0.00      2.34 o
   5   1  13      113.76      104.31      8.40 o
   6   1  13        0.58        2.75      2.53 o
   7   1  13        1.41        0.00      2.38 o
   8   1  13        2.29        2.91      4.25 o
  -5   2  13        3.78        4.81      3.79 o
  -4   2  13       16.21       12.04      4.39 o
  -3   2  13       75.89       64.60      4.44 o
  -2   2  13       74.10       76.30      3.10 o
  -1   2  13      426.90      447.46      7.53 o
   0   2  13       61.36       70.08      3.61 o
   1   2  13       18.48       18.85      2.61 o
   2   2  13       19.77       18.11      3.31 o
   3   2  13        4.12        0.00      2.41 o
   4   2  13       71.16       74.20      4.85 o
   5   2  13        0.01        3.06      2.65 o
   6   2  13        1.38        0.26      2.26 o
   7   2  13        0.25        0.00      2.16 o
   8   2  13        8.64       16.92      5.11 o
  -5   3  13        0.99        3.07      3.76 o
  -4   3  13       74.75       83.92      6.48 o
  -3   3  13        8.19       11.80      2.75 o
  -2   3  13        1.39        0.00      1.52 o
  -1   3  13      117.25      117.92      4.64 o
   0   3  13       35.86       39.78      3.50 o
   1   3  13       17.72       15.93      4.00 o
   2   3  13       14.77       12.36      3.66 o
   3   3  13       12.46       10.00      3.64 o
   4   3  13       23.97       19.56      2.81 o
   5   3  13       34.39       36.23      3.88 o
   6   3  13       70.75       60.13      4.63 o
   7   3  13        6.43        1.38      2.81 o
   8   3  13        0.06        0.00      3.72 o
  -5   4  13        5.27        3.04      3.38 o
  -4   4  13       46.56       42.05      3.95 o
  -3   4  13       33.09       33.13      3.61 o
  -2   4  13      137.07      161.26     11.05 o
  -1   4  13       43.55       54.08      3.27 o
   0   4  13      275.79      306.65      9.04 o
   1   4  13       92.38      108.80      6.32 o
   2   4  13       18.88       16.38      3.26 o
   3   4  13       28.74       28.72      3.32 o
   4   4  13       13.70       14.00      2.54 o
   5   4  13       36.25       32.52      3.87 o
   6   4  13      274.54      294.35      8.33 o
   7   4  13       80.09       76.91      7.76 o
   8   4  13        0.81        0.00      3.31 o
  -5   5  13       22.88       24.24      5.74 o
  -4   5  13        3.74        1.96      2.16 o
  -3   5  13        0.30        0.00      2.22 o
  -2   5  13       55.24       58.11      4.12 o
  -1   5  13      142.64      142.38      7.59 o
   0   5  13      484.48      492.33     11.81 o
   1   5  13       21.90       27.99      6.70 o
   2   5  13       38.88       50.69      4.57 o
   3   5  13       39.19       41.46      3.97 o
   4   5  13       20.28       23.79      2.87 o
   5   5  13       41.84       45.69      4.46 o
   6   5  13       56.40       55.78      5.38 o
   7   5  13       59.63       66.68      7.25 o
   8   5  13        1.12        1.28      4.04 o
  -5   6  13        0.01        0.00      3.64 o
  -4   6  13        8.72       10.22      3.22 o
  -3   6  13        2.35        0.89      1.22 o
  -2   6  13        0.67        0.00      2.40 o
  -1   6  13       52.10       43.63      4.45 o
   0   6  13       84.16       65.95      5.24 o
   1   6  13       10.35        5.03      2.56 o
   2   6  13        2.04        4.95      2.51 o
   3   6  13        7.83        5.80      2.36 o
   4   6  13       21.77       25.95      3.44 o
   5   6  13        6.13        4.15      2.52 o
   6   6  13        7.23        8.40      2.66 o
   7   6  13       19.81       15.71      4.86 o
   8   6  13        0.38        5.75      4.05 o
  -5   7  13        5.20        2.88      4.41 o
  -4   7  13       18.93       18.67      3.99 o
  -3   7  13       12.25       15.65      2.01 o
  -2   7  13       19.94       22.76     10.74 o
  -1   7  13       10.43       11.86      3.20 o
   0   7  13        2.72        5.29      3.04 o
   1   7  13       73.65       75.84      7.76 o
   2   7  13       11.89       14.23      3.01 o
   3   7  13       72.98       64.53      4.62 o
   4   7  13        8.32        5.49      2.95 o
   5   7  13        1.28        0.00      2.04 o
   6   7  13       13.41       13.31      2.68 o
   7   7  13       24.29       30.83      7.06 o
   8   7  13       10.32       14.47      5.71 o
  -4   8  13       24.22       22.14      5.11 o
  -3   8  13       49.55       44.48      4.17 o
  -2   8  13        0.13        0.48      3.56 o
  -1   8  13       23.94       25.01      5.33 o
   0   8  13        8.41        6.40      3.07 o
   1   8  13        0.03        1.94      3.15 o
   2   8  13        3.64        5.19      2.73 o
   3   8  13       19.46       14.58      2.98 o
   4   8  13        6.56        4.10      2.49 o
   5   8  13        1.41        0.00      2.91 o
   6   8  13        5.38        0.00      3.61 o
   7   8  13        2.01        0.00      3.70 o
   8   8  13        5.85        5.18      4.13 o
  -4   9  13        1.48        0.00      4.36 o
  -3   9  13       17.01       20.81      3.91 o
  -2   9  13       13.24       14.24      4.75 o
  -1   9  13        0.56        1.17      2.59 o
   0   9  13        6.57        2.15      2.82 o
   1   9  13       11.23       14.28      3.58 o
   2   9  13        7.13        7.45      3.24 o
   3   9  13        2.60        0.00      8.04 o
   4   9  13       22.20       21.76      3.31 o
   5   9  13        0.77        0.00      2.03 o
   6   9  13        3.87        0.96      3.92 o
   7   9  13        5.45        7.96      4.12 o
  -4  10  13        3.01        0.55      2.14 o
  -3  10  13        9.01        9.02      6.46 o
  -2  10  13       24.34       19.83      7.21 o
  -1  10  13        2.25        0.27      2.82 o
   0  10  13        1.95        0.00      2.60 o
   1  10  13       22.33       22.17      3.88 o
   2  10  13        3.83        7.59      4.30 o
   3  10  13        0.09        2.86      3.98 o
   4  10  13       42.95       52.15      6.90 o
   5  10  13       10.56       10.64      3.41 o
   6  10  13        0.09        0.00      3.39 o
   7  10  13        2.23        6.17      4.09 o
  -3  11  13        2.42       11.72      6.76 o
  -2  11  13       15.89       23.29      8.11 o
  -1  11  13        5.09        2.92      3.45 o
   0  11  13       19.45       24.13      4.94 o
   1  11  13        8.43        6.57      3.28 o
   2  11  13        7.22        3.20      3.50 o
   3  11  13        0.66        0.00      3.44 o
   4  11  13        8.01       10.51      3.12 o
   5  11  13        3.92        2.14      3.78 o
   6  11  13        0.16        0.00      3.59 o
  -2  12  13        0.07        0.00      5.71 o
  -1  12  13       10.14        8.33      3.45 o
   0  12  13        0.41        0.71      3.03 o
   1  12  13        2.38        4.54      3.68 o
   2  12  13        8.93        7.45      4.03 o
   3  12  13        0.35        0.00      3.64 o
   4  12  13        6.60        6.90      3.39 o
   5  12  13        0.56        0.00      4.51 o
   0  13  13        3.81        4.74      3.55 o
   1  13  13        0.62        3.08      3.90 o
   2  13  13        1.27        0.00      3.61 o
   3  13  13        0.79        3.05      3.97 o
   0  -5  14        0.90        9.92      6.31 o
   1  -5  14        0.01        1.60      3.01 o
   2  -5  14        9.83       10.08      3.46 o
   3  -5  14        1.00        0.00      4.09 o
  -1  -4  14        0.23        0.00      4.96 o
   0  -4  14        3.00        0.00      5.11 o
   1  -4  14        8.57        8.38      8.34 o
   2  -4  14        0.82        2.55      6.54 o
   3  -4  14        8.37       10.67      6.61 o
   4  -4  14        7.05       12.04      3.95 o
   5  -4  14        1.46        0.00      4.40 o
  -2  -3  14       22.26       24.64      7.66 o
  -1  -3  14       31.22       36.11      9.84 o
   0  -3  14       14.81       13.73      2.88 o
   1  -3  14        1.19        0.00      2.61 o
   2  -3  14       12.31       10.79      2.83 o
   3  -3  14        2.80        9.92      3.54 o
   4  -3  14        2.53        7.28      3.59 o
   5  -3  14        0.03        0.28      4.39 o
   6  -3  14        0.12        0.13      4.29 o
  -3  -2  14        1.34        0.00      8.11 o
  -2  -2  14        4.54       12.36      4.61 o
  -1  -2  14       39.84       50.55      5.51 o
   0  -2  14        6.02        8.14      2.61 o
   1  -2  14        0.02        0.00      2.28 o
   2  -2  14       28.80       23.39      4.58 o
   3  -2  14        2.65        0.00      2.84 o
   4  -2  14        8.82       14.61      3.68 o
   5  -2  14        0.02        0.99      4.12 o
   6  -2  14       10.51       11.11      4.90 o
  -3  -1  14        0.46        0.00      3.46 o
  -2  -1  14       44.76       49.24      5.14 o
  -1  -1  14       43.35       40.64      7.67 o
   0  -1  14        7.10        4.29      2.35 o
   1  -1  14       12.05       11.95      2.66 o
   2  -1  14       40.19       52.00      4.36 o
   3  -1  14       28.25       29.97      4.31 o
   4  -1  14        6.23        6.75      3.30 o
   5  -1  14        0.47        5.57      4.19 o
   6  -1  14       38.24       44.55     13.97 o
   7  -1  14        0.14        0.00      3.89 o
  -4   0  14        3.61        0.11      8.26 o
  -3   0  14        7.36        1.42      4.28 o
  -2   0  14       31.77       35.03      3.81 o
  -1   0  14       32.50       34.23      2.78 o
   0   0  14        9.75       16.97      3.02 o
   1   0  14       16.79       13.23      2.62 o
   2   0  14        8.11       16.10      2.91 o
   3   0  14       84.59       82.89      6.04 o
   4   0  14        0.45        0.00      2.59 o
   5   0  14        3.48        0.00      3.91 o
   6   0  14       11.38       19.75      5.24 o
   7   0  14        4.23        9.00      4.76 o
  -4   1  14        2.66        0.00      5.26 o
  -3   1  14       18.64       24.04      5.31 o
  -2   1  14       28.28       24.80      4.11 o
  -1   1  14        9.68        9.87      3.59 o
   0   1  14       30.87       38.47      3.38 o
   1   1  14        1.38        1.31      2.10 o
   2   1  14       22.41       19.64      3.12 o
   3   1  14       93.92       86.51      6.09 o
   4   1  14        1.68        0.00      2.51 o
   5   1  14        0.36        0.00      3.45 o
   6   1  14        0.06        0.00      3.50 o
   7   1  14        1.78        0.00      3.38 o
  -4   2  14        0.30        0.00      3.34 o
  -3   2  14        2.23        1.28      2.77 o
  -2   2  14       20.42       18.37      3.22 o
  -1   2  14        0.89        2.19      2.06 o
   0   2  14       14.85       15.80      2.74 o
   1   2  14        2.61        4.22      2.35 o
   2   2  14        0.40        0.00      1.87 o
   3   2  14       18.56       17.10      4.14 o
   4   2  14        2.26        5.06      2.98 o
   5   2  14        3.94        1.50      3.39 o
   6   2  14        0.59        1.15      3.13 o
   7   2  14        1.78        4.82      4.28 o
   8   2  14        1.57        0.00      4.08 o
  -4   3  14        2.40        0.39      3.98 o
  -3   3  14        6.19        9.38      2.83 o
  -2   3  14       79.16       75.76      3.39 o
  -1   3  14        0.23        0.00      2.51 o
   0   3  14       68.76       66.89      5.28 o
   1   3  14       49.13       57.01      7.85 o
   2   3  14       17.99       26.33      5.05 o
   3   3  14        5.41       11.37      4.21 o
   4   3  14        4.26        3.24      2.75 o
   5   3  14        1.85        2.55      2.80 o
   6   3  14       30.04       33.68      3.92 o
   7   3  14        3.51        5.93      4.81 o
   8   3  14        1.54        0.00      3.59 o
  -4   4  14        6.63        4.43      3.35 o
  -3   4  14       61.47       63.16      5.94 o
  -2   4  14        0.01        0.24      1.73 o
  -1   4  14      134.92      164.39     14.56 o
   0   4  14      215.79      218.65      6.46 o
   1   4  14       14.01        9.77      3.75 o
   2   4  14        3.02        1.95      2.59 o
   3   4  14        0.33        0.00      2.46 o
   4   4  14        0.67        0.72      2.62 o
   5   4  14        1.07        5.27      5.62 o
   6   4  14        0.17        2.44      2.50 o
   7   4  14        0.92        0.00      4.43 o
   8   4  14        0.12        0.00      4.81 o
  -4   5  14        0.63        0.00      3.15 o
  -3   5  14       20.62       19.45      3.34 o
  -2   5  14        4.22        0.63      2.15 o
  -1   5  14       16.75       16.01      4.08 o
   0   5  14       11.71        9.16      3.19 o
   1   5  14       68.28       67.60      7.94 o
   2   5  14       17.35       12.43      3.48 o
   3   5  14        1.70        6.45      3.15 o
   4   5  14        4.84        6.54      3.74 o
   5   5  14        0.32        1.61      2.67 o
   6   5  14       29.64       40.30      4.19 o
   7   5  14        0.12        0.00      4.02 o
   8   5  14        0.56        2.90      4.29 o
  -4   6  14       13.74       13.59      4.64 o
  -3   6  14        0.58        0.00      3.03 o
  -2   6  14       13.89       13.41      2.89 o
  -1   6  14       28.88       29.61      4.15 o
   0   6  14       34.46       37.31      4.35 o
   1   6  14       12.97        9.35      2.97 o
   2   6  14        0.30        2.22      2.74 o
   3   6  14       34.83       38.46      4.39 o
   4   6  14        6.74        5.67      3.07 o
   5   6  14       15.64       14.75      3.10 o
   6   6  14        1.54        1.35      2.60 o
   7   6  14        4.07        5.03      3.90 o
   8   6  14        1.53       16.44     17.58 o
  -4   7  14       19.54       15.50      5.31 o
  -3   7  14       12.21       12.17      1.86 o
  -2   7  14        0.01        0.00      3.82 o
  -1   7  14        5.96        0.38      2.83 o
   0   7  14        3.46        2.52      2.79 o
   1   7  14       23.94       23.90      3.82 o
   2   7  14       27.32       28.50      3.94 o
   3   7  14        4.03        5.47      2.81 o
   4   7  14        0.20        0.00      2.21 o
   5   7  14       11.08       10.29      2.95 o
   6   7  14        0.31        1.94      3.90 o
   7   7  14        0.03        1.18      4.51 o
  -4   8  14        1.01        0.00      5.86 o
  -3   8  14        3.49        3.88      1.79 o
  -2   8  14        0.84        3.52      6.16 o
  -1   8  14        1.08        1.95      2.82 o
   0   8  14       38.98       42.43      4.63 o
   1   8  14        1.96        3.14      2.76 o
   2   8  14       23.20       25.57      4.89 o
   3   8  14        5.47        8.99      7.21 o
   4   8  14        0.90        0.00      2.64 o
   5   8  14        2.55        6.40      2.77 o
   6   8  14        0.68        2.62      6.39 o
   7   8  14        7.59        2.37      5.41 o
  -3   9  14        4.26        5.22      2.45 o
  -2   9  14        1.05        0.00      4.00 o
  -1   9  14        0.65        0.00      2.79 o
   0   9  14        2.83        1.88      2.99 o
   1   9  14       12.47        4.65      3.08 o
   2   9  14        0.63        3.76      2.93 o
   3   9  14        0.01        3.41      3.57 o
   4   9  14        5.57        7.83      3.33 o
   5   9  14        1.43        3.73      3.27 o
   6   9  14        4.57        0.02      4.14 o
   7   9  14        3.10        8.75      4.68 o
  -3  10  14        0.02        0.15      5.86 o
  -2  10  14        2.99        1.11      4.29 o
  -1  10  14       21.52       25.84      5.07 o
   0  10  14        0.00        0.00      2.94 o
   1  10  14        0.04        1.75      2.83 o
   2  10  14        3.73        2.09      3.34 o
   3  10  14        0.32        0.40      5.71 o
   4  10  14        5.60        6.35      3.28 o
   5  10  14        0.17        0.00      4.51 o
   6  10  14        0.82        0.00      7.66 o
  -2  11  14        0.68        0.00      4.29 o
  -1  11  14        9.18        2.45      3.21 o
   0  11  14        1.20        0.39      3.95 o
   1  11  14        7.04        0.28      2.96 o
   2  11  14        1.49        0.00      3.46 o
   3  11  14        0.00        3.13      3.89 o
   4  11  14       12.97       13.03      3.81 o
   5  11  14        0.35        1.57      3.79 o
  -1  12  14        8.28        9.08      3.83 o
   0  12  14       14.17       13.90      3.97 o
   1  12  14        4.44        1.35      4.06 o
   2  12  14        3.03        2.35      3.86 o
   3  12  14        5.27        2.52      4.20 o
   4  12  14        1.55        0.33      4.11 o
   0  -3  15        0.02        0.49      1.97 o
   1  -3  15        4.14        5.09      2.93 o
   2  -3  15        8.46       16.90      4.88 o
   3  -3  15        1.24        0.00      3.38 o
   4  -3  15       16.41       20.61      4.39 o
  -2  -2  15       16.07       16.08      7.36 o
  -1  -2  15       16.67       24.64      7.96 o
   0  -2  15        6.92        4.50      2.46 o
   1  -2  15        5.00        5.33      3.06 o
   2  -2  15        1.43        1.52      2.49 o
   3  -2  15        7.70       15.47      3.84 o
   4  -2  15       26.93       37.18      5.57 o
   5  -2  15        0.09        0.00      4.44 o
  -2  -1  15       10.05        5.22      6.24 o
  -1  -1  15        1.84        7.32      4.15 o
   0  -1  15       32.69       37.18      4.46 o
   1  -1  15       27.25       27.37      3.69 o
   2  -1  15       14.41       12.02      2.83 o
   3  -1  15       19.77       20.83      4.02 o
   4  -1  15        0.11        0.00      3.04 o
   5  -1  15        0.05        0.49      4.17 o
   6  -1  15        0.00        2.86      4.39 o
  -3   0  15        4.33       10.22      4.54 o
  -2   0  15        0.07        0.00      2.99 o
  -1   0  15       11.84       10.63      3.23 o
   0   0  15       13.35       12.46      2.94 o
   1   0  15        2.10        3.06      2.17 o
   2   0  15       34.53       42.95      3.89 o
   3   0  15        9.63       16.18      3.93 o
   4   0  15        8.33       12.30      3.63 o
   5   0  15        9.33       10.69      4.58 o
   6   0  15        4.70        1.72      3.93 o
  -3   1  15        5.36        5.11      4.34 o
  -2   1  15       10.20        4.11      3.66 o
  -1   1  15       64.58       67.45      4.47 o
   0   1  15        0.03        0.00      2.22 o
   1   1  15       17.95       19.49      3.07 o
   2   1  15        0.47        4.97      2.64 o
   3   1  15        4.37        3.07      3.00 o
   4   1  15        9.37        5.89      4.17 o
   5   1  15        0.60        0.00      3.56 o
   6   1  15        7.07        2.64      5.48 o
   7   1  15        1.33        1.71      4.66 o
  -3   2  15       15.50       12.82      4.88 o
  -2   2  15       22.69       22.26      4.08 o
  -1   2  15        6.35        4.65      4.15 o
   0   2  15       21.55       21.02      4.54 o
   1   2  15       30.47       33.74      5.92 o
   2   2  15        2.29        2.95      2.92 o
   3   2  15       64.63       73.15      7.54 o
   4   2  15        2.71        6.82      3.24 o
   5   2  15        0.00        1.77      3.61 o
   6   2  15        2.64        6.75      4.04 o
   7   2  15        0.07        0.00     10.44 o
  -3   3  15       27.68       22.53      5.47 o
  -2   3  15        0.10        0.00      2.91 o
  -1   3  15        0.02        2.17      2.44 o
   0   3  15        3.81        6.89      2.82 o
   1   3  15        9.76       16.07      4.54 o
   2   3  15       10.00        8.36      4.02 o
   3   3  15       47.73       47.41      5.05 o
   4   3  15        0.95        0.92      3.05 o
   5   3  15        2.03        4.88      4.36 o
   6   3  15        0.17       22.35     11.04 o
   7   3  15        2.79        5.45      4.67 o
  -4   4  15        4.94        4.20      5.71 o
  -3   4  15        0.28        0.18      3.12 o
  -2   4  15       16.66       18.94      3.89 o
  -1   4  15        8.99       12.61      3.12 o
   0   4  15        0.69        0.00      2.09 o
   1   4  15        0.63        0.00      3.74 o
   2   4  15        1.95        0.00      3.69 o
   3   4  15        0.28        0.86      2.69 o
   4   4  15        8.64        3.82      3.82 o
   5   4  15        0.76        0.01      3.59 o
   6   4  15       34.42       36.11      4.84 o
   7   4  15        0.28        0.00      6.09 o
  -3   5  15       11.03       10.48      3.75 o
  -2   5  15       36.58       32.00      3.57 o
  -1   5  15       59.52       66.69      5.16 o
   0   5  15      108.59      124.14      7.97 o
   1   5  15        0.06        0.00      2.50 o
   2   5  15        9.94       11.89      7.33 o
   3   5  15        0.44        0.00      2.57 o
   4   5  15        5.12        5.50      3.93 o
   5   5  15        5.86       11.16      4.39 o
   6   5  15        8.68       10.50      3.21 o
   7   5  15        2.60        0.00      3.72 o
  -3   6  15       16.84       15.01      8.04 o
  -2   6  15       38.64       41.26      4.03 o
  -1   6  15        4.38        8.41      4.22 o
   0   6  15       43.51       46.36      4.95 o
   1   6  15        1.53        0.21      2.69 o
   2   6  15       13.62       16.07      3.86 o
   3   6  15        1.08        3.00      2.89 o
   4   6  15        2.25        6.97      4.04 o
   5   6  15        9.36        8.02      3.50 o
   6   6  15        6.45        9.56      3.56 o
   7   6  15        7.24        8.02      4.97 o
  -3   7  15       15.73       13.05      2.59 o
  -2   7  15        0.09        0.00      2.52 o
  -1   7  15       39.70       44.57      6.63 o
   0   7  15       12.05       13.97      3.72 o
   1   7  15       55.32       54.50      5.22 o
   2   7  15       23.13       22.94      8.84 o
   3   7  15        4.96        9.02      3.17 o
   4   7  15        4.16        9.08      4.08 o
   5   7  15        8.19       10.19      3.65 o
   6   7  15        6.12        5.34      4.50 o
   7   7  15       53.21       54.98      7.44 o
  -3   8  15        0.65        0.68      1.70 o
  -2   8  15        1.62        7.46      4.67 o
  -1   8  15        7.34        5.19      4.46 o
   0   8  15       44.37       46.50      5.07 o
   1   8  15      111.89      111.58      9.04 o
   2   8  15        0.04        2.31      2.94 o
   3   8  15       11.97       12.09      5.63 o
   4   8  15        2.64        3.01      3.82 o
   5   8  15        0.02        0.00      2.98 o
   6   8  15        7.29       13.75      4.98 o
  -2   9  15        1.79        1.28      4.20 o
  -1   9  15        3.35        4.38      4.35 o
   0   9  15       19.68       14.60      3.82 o
   1   9  15       29.93       37.94      4.82 o
   2   9  15        1.56        3.18      3.54 o
   3   9  15        2.31        4.99      5.78 o
   4   9  15        0.27        0.00      4.96 o
   5   9  15        0.68        0.00      3.82 o
   6   9  15        5.33        5.87      7.36 o
  -2  10  15        2.57        0.00      5.78 o
  -1  10  15        0.70        0.00      3.79 o
   0  10  15        1.05        1.21      3.10 o
   1  10  15        0.24        0.00      2.68 o
   2  10  15       10.24       14.21      4.55 o
   3  10  15        8.36       12.56      5.71 o
   4  10  15       20.91       26.95     11.12 o
   5  10  15        1.33        0.00      3.82 o
  -1  11  15        0.21        0.00      4.30 o
   0  11  15        5.71        6.64      3.68 o
   1  11  15        1.80        0.15      3.22 o
   2  11  15        0.82        0.00      3.66 o
   3  11  15        0.55        3.63      4.03 o
   4  11  15       13.28       11.74      4.87 o
   2  12  15        0.70        0.00      5.56 o
   1  -2  16        2.68        0.51      2.89 o
   2  -2  16        1.82        1.06      8.26 o
   3  -2  16       23.96       21.54      4.59 o
   0  -1  16        5.74        7.78      2.71 o
   1  -1  16        0.01        0.00      2.75 o
   2  -1  16        5.60        4.15      2.64 o
   3  -1  16        2.43        0.35      4.12 o
   4  -1  16        1.55        4.28      3.62 o
  -1   0  16       40.52       23.59      8.26 o
   0   0  16       22.34       31.48      6.76 o
   1   0  16       10.94        8.71      6.52 o
   2   0  16        1.18        3.63      2.61 o
   3   0  16        6.30        5.35      3.66 o
   4   0  16        1.00        2.56      3.43 o
   5   0  16        8.28        9.30      7.21 o
  -2   1  16        0.37        1.82      4.28 o
  -1   1  16        3.37        0.00      3.46 o
   0   1  16       37.29       33.63      4.07 o
   1   1  16       10.23       10.34      4.15 o
   2   1  16        0.06        0.13      2.87 o
   3   1  16       29.21       26.88      4.73 o
   4   1  16        0.41        0.03      3.18 o
   5   1  16        0.13        0.00      3.76 o
  -1   2  16       16.89       21.38      3.51 o
   0   2  16       36.68       38.14      4.19 o
   1   2  16        0.04        0.00      2.25 o
   2   2  16        0.07        0.00      3.17 o
   3   2  16       57.16       75.81      7.56 o
   4   2  16       11.55        9.40      4.36 o
   5   2  16        1.28        0.00      4.13 o
   6   2  16        0.97        3.01      4.25 o
  -2   3  16        8.17        2.93      5.18 o
  -1   3  16       16.08       21.89      4.91 o
   0   3  16       25.98       31.27      4.50 o
   1   3  16        3.60        3.23      2.63 o
   2   3  16        8.41        7.18      4.03 o
   3   3  16        2.06        7.69      3.87 o
   4   3  16       25.95       29.73      5.99 o
   5   3  16        4.84        4.50      9.09 o
   6   3  16        1.41        0.00      3.70 o
  -2   4  16       11.00       11.92      4.94 o
  -1   4  16       31.18       27.57      6.39 o
   0   4  16        2.22        3.92      5.03 o
   1   4  16        9.93       15.87      3.32 o
   2   4  16       10.34        7.87      3.48 o
   3   4  16        0.34        0.00      3.92 o
   4   4  16       29.34       28.91      6.99 o
   5   4  16        0.79        0.00      3.34 o
   6   4  16        1.69        3.49      4.73 o
  -2   5  16        0.70        1.24      2.21 o
  -1   5  16        3.77        2.39      2.85 o
   0   5  16       29.34       36.76      3.92 o
   1   5  16        8.33        6.57      3.38 o
   2   5  16        0.05        1.77      2.96 o
   3   5  16        0.33        0.00      2.80 o
   4   5  16       21.56       23.02      5.39 o
   5   5  16        3.53        6.91      4.25 o
   6   5  16        2.28        0.00      3.92 o
  -2   6  16        2.38        4.57      2.72 o
  -1   6  16       24.43       23.98      3.86 o
   0   6  16        3.03        0.00      3.41 o
   1   6  16       16.49       15.42      4.98 o
   2   6  16        1.51        0.23      2.90 o
   3   6  16        6.80        4.42      3.19 o
   4   6  16        0.14        0.00      4.09 o
   5   6  16        0.21        0.00      3.54 o
   6   6  16        0.13        2.87      4.11 o
  -2   7  16       13.86       13.77      4.52 o
  -1   7  16       16.04       10.48      5.78 o
   0   7  16       31.53       41.68      6.57 o
   1   7  16       66.78       66.53      6.12 o
   2   7  16        1.41        1.44      2.89 o
   3   7  16        0.36       22.99      8.87 o
   4   7  16        0.02        0.00      9.62 o
   5   7  16        0.00        0.00      4.01 o
   6   7  16        2.24        0.00      4.21 o
  -2   8  16        3.17        5.56      4.04 o
  -1   8  16        0.40        7.47      5.26 o
   0   8  16       34.21       33.11      4.58 o
   1   8  16       46.37       54.72      5.72 o
   2   8  16       30.06       33.90      4.80 o
   3   8  16        1.52       11.47      4.22 o
   4   8  16        0.07        0.00      3.68 o
   5   8  16        0.83        0.07      4.04 o
  -1   9  16        7.73        7.18      4.66 o
   0   9  16        0.00        0.59      4.68 o
   1   9  16        0.18        1.94      3.27 o
   2   9  16        9.97       19.91      5.28 o
   3   9  16        0.00        9.04      4.44 o
   4   9  16        4.19        0.00      3.55 o
   5   9  16        2.44        1.91      6.91 o
   0  10  16        4.20        0.00      3.66 o
   1  10  16        0.31        0.00      2.93 o
   2  10  16       10.22       14.53      5.05 o
   3  10  16        0.55        0.78      3.71 o
   4  10  16        0.52        1.14      3.84 o
   2   0  17        0.61        3.90      3.20 o
   0   1  17       19.12       20.79     12.55 o
   1   1  17        2.15        3.69      3.02 o
   2   1  17        0.12        0.00      2.91 o
   3   1  17        1.46        0.46      3.27 o
   4   1  17        1.10        0.00      6.54 o
   0   2  17       12.12       17.80      4.02 o
   1   2  17       20.63       23.77      4.02 o
   2   2  17       14.22       16.04      4.18 o
   3   2  17        0.37        0.00      4.21 o
   4   2  17        8.72        9.85      5.19 o
  -1   3  17        1.35        3.02      2.45 o
   0   3  17        0.04        2.86      2.88 o
   1   3  17       18.68       17.16      3.95 o
   2   3  17        0.39        0.00      2.79 o
   3   3  17        8.91       10.89      3.87 o
   4   3  17       19.70        9.03      4.87 o
   5   3  17        2.68        0.00      4.04 o
  -1   4  17        2.56        3.22      2.70 o
   0   4  17       22.44       25.67      4.06 o
   1   4  17       10.74       13.38      3.21 o
   2   4  17       10.54        5.68      3.79 o
   3   4  17        2.13        0.00      3.27 o
   4   4  17        2.01        0.00      4.29 o
   5   4  17        8.18       10.18      6.69 o
  -1   5  17       28.70       33.13      4.30 o
   0   5  17        6.87       14.41      5.70 o
   1   5  17        2.02        2.07      3.75 o
   2   5  17       16.52        8.60      3.90 o
   3   5  17        0.80        0.53      3.09 o
   4   5  17        6.79       10.06      6.09 o
   5   5  17        2.57        0.00      3.74 o
  -1   6  17        3.67        2.04      2.98 o
   0   6  17        4.82        5.32      3.36 o
   1   6  17        7.07        8.70      3.64 o
   2   6  17        1.57        0.00      3.10 o
   3   6  17        0.22        0.00      3.44 o
   4   6  17       16.79       26.47      5.88 o
   5   6  17        0.02        1.28      3.93 o
   0   7  17        3.52        0.00      4.14 o
   1   7  17        4.35       10.90      3.95 o
   2   7  17        0.06        1.00      3.22 o
   3   7  17        0.06        0.00      3.98 o
   4   7  17        0.06        0.00      3.81 o
   0   8  17       15.67        9.60      6.09 o
   1   8  17       13.76       19.72      4.25 o
   2   8  17        0.15        0.00      3.27 o
   3   8  17        0.00        1.37      4.20 o
   4   8  17        0.33        1.80      4.31 o
   2   9  17        0.08        0.00      4.26 o
 
